# Supplementary material for: Host Cell-Derived Extracellular Vesicles Regulate Iron Uptake in Recipient Macrophages during Mycobacterium abscessus Infection
Source: J Proteome Res. 2025 Oct 22;24(11):5523–35. doi: 10.1021/acs.jproteome.5c00399 (PMC12604032; doi:10.1021/acs.jproteome.5c00399)
Supplement: Supplementary file 2 [file pr5c00399_si_002.xlsx]

## Sheet: Comparable Proteins
Protein Names	Gene Names	Log2 Fold Change	-Log p-value	Majority Protein IDs
Septin-2	Sept2	-0.124605178833008	0.476763526441908	P42208;F6WYM0;D3YYB1;D3Z3C0;E9Q3V6;D3YZU7;D3Z1S1
Septin-7	Sept7	-0.35304069519043	2.56034563583144	E9Q1G8;E9Q9F5;O55131
Transmembrane protein C16orf54 homolog		0.195531845092773	1.28343978209736	Q8C708
MLV-related proviral Env polyprotein;Surface protein;Transmembrane protein		0.242851257324219	1.73294293965861	P10404
Alanine--tRNA ligase, cytoplasmic	Aars	-0.327014923095703	0	Q8BGQ7
Multidrug resistance protein 1B;Multidrug resistance protein 1A	Abcb1b;Abcb1a	0.783664703369141	0	P06795;P21447
3-ketoacyl-CoA thiolase A, peroxisomal;3-ketoacyl-CoA thiolase B, peroxisomal	Acaa1a;Acaa1b	-0.0990886688232422	1.11049454821569	Q921H8;H3BJZ9;H3BKL5;Q8VCH0
Acetyl-CoA acetyltransferase, mitochondrial	Acat1	-0.344776153564453	2.67770518277102	Q8QZT1
Low molecular weight phosphotyrosine protein phosphatase	Acp1	0.273859024047852	0	Q9D358;A0A1W2P7X3;Q561M1
Long-chain-fatty-acid--CoA ligase 4	Acsl4	0.563558578491211	0	Q9QUJ7
Actin, alpha skeletal muscle;Actin, alpha cardiac muscle 1;Actin, gamma-enteric smooth muscle;Actin, aortic smooth muscle	Acta1;Actc1;Actg2;Acta2	0.257478713989258	0.846322579587311	P68134;P68033;P63268;P62737;A0A1D5RM20;D3Z2K3;A0A494B9T3;D3YZY0
Actin, cytoplasmic 1;Actin, cytoplasmic 1, N-terminally processed	Actb;Actg1	-0.0226535797119141	0.0785045505202731	P60710;E9Q1F2;E9Q5F4;G3UZ07
Actin, cytoplasmic 2;Actin, cytoplasmic 2, N-terminally processed	Actg1	0.708147048950195	1.17628673322017	P63260;B1ATY1
Alpha-actinin-4	Actn4	0.358589172363281	2.50424445380758	A0A1L1SV25;P57780;E9Q2W9
Actin-related protein 2	Actr2	-0.208673477172852	0	P61161
Actin-related protein 3	Actr3	0.0917263031005859	0.139216258770195	Q99JY9
Acylphosphatase;Acylphosphatase-1	Acyp1	0.393625259399414	0	E9QJT5;P56376
Disintegrin and metalloproteinase domain-containing protein 10	Adam10	0.306222915649414	1.46376081852979	O35598;E9PYF2
Disintegrin and metalloproteinase domain-containing protein 9	Adam9	0.509599685668945	0	E9Q638;A0A140LHU0;Q61072
Proteasomal ubiquitin receptor ADRM1	Adrm1;Gm9774	-0.276838302612305	0	Q9JKV1;A0A0A6YVU8;D3YUD8
Adenosylhomocysteinase	Ahcy	-0.172451019287109	1.11390833897699	P50247
	Ahnak	0.0974140167236328	1.56251712410696	E9Q616
Apoptosis-inducing factor 1, mitochondrial	Aifm1	-0.83891487121582	0	B1AU25;Q9Z0X1
Aminoacyl tRNA synthase complex-interacting multifunctional protein 1;Endothelial monocyte-activating polypeptide 2	Aimp1	-0.133260726928711	0.81449618321897	Q3UZG4;P31230
Adenylate kinase 2, mitochondrial;Adenylate kinase 2, mitochondrial, N-terminally processed	Ak2	-0.334152221679688	1.53719303950661	Q9WTP6
Alcohol dehydrogenase [NADP(+)]	Akr1a1	-0.343099594116211	1.57700666984695	Q9JII6;B1AXW3
Aldose reductase	Akr1b1;Akr1b3	-0.288381576538086	1.07006118613153	P45376;D3YVJ7
Delta-1-pyrroline-5-carboxylate synthase;Glutamate 5-kinase;Gamma-glutamyl phosphate reductase	Aldh18a1	0.116064071655273	0.488155813286161	Q9Z110
4-trimethylaminobutyraldehyde dehydrogenase	Aldh9a1	-0.31983757019043	1.0667773664153	Q9JLJ2
Fructose-bisphosphate aldolase A;Fructose-bisphosphate aldolase	Aldoa;Aldoart1	-0.417718887329102	3.29522135541192	P05064;A6ZI44;Q9CPQ9;A6ZI46;D3YWI1;D3Z510;A0A0U1RPN8
Acidic leucine-rich nuclear phosphoprotein 32 family member A	Anp32a	0.204605102539063	1.59277608720225	D3YYE1;D3Z7M9;O35381;F6UFG6
Acidic leucine-rich nuclear phosphoprotein 32 family member B	Anp32b	0.697965621948242	1.16741445068908	Q9EST5
Acidic leucine-rich nuclear phosphoprotein 32 family member E	Anp32e	0.0156021118164063	0.201188334916252	E9Q5H2;E9PZF5;P97822
Aminopeptidase N	Anpep	0.325912475585938	0	P97449
Annexin A1	Anxa1	0.0262660980224609	0.108391855224144	P10107;A0A494BBD8
Annexin A2;Annexin	Anxa2	0.273368835449219	2.8301601446193	P07356;B0V2N7;B0V2N8
Annexin A4;Annexin	Anxa4	0.0635890960693359	0.280990781056789	P97429;A0A0N4SW89;D3Z0S1;A0A0N4SV57;F7ANV6
Annexin A5	Anxa5	-0.0420684814453125	1.05981398738536	P48036
Annexin;Annexin A6	Anxa6	0.0850677490234375	0.877924642140231	F8WIT2;P14824
AP-2 complex subunit mu	Ap2m1	0.204792022705078	0.486152204799343	Q3TWV4;P84091
DNA-(apurinic or apyrimidinic site) lyase;DNA-(apurinic or apyrimidinic site) lyase, mitochondrial	Apex1	-0.174339294433594	0.564286621709445	D3Z124;D3Z6R9;P28352;F6QA74
Adenine phosphoribosyltransferase	Aprt	-0.332437515258789	1.3809727126638	P08030
ADP-ribosylation factor 1;ADP-ribosylation factor 3;ADP-ribosylation factor 2	Arf1;Arf3;Arf2	0.25330924987793	1.65024613595268	P84078;P61205;Q8BSL7
ADP-ribosylation factor 4	Arf4	-0.0814781188964844	0.0976597115578506	P61750;F6UFB9;E9Q798
Rho GDP-dissociation inhibitor 1	Arhgdia	-0.0821571350097656	0.354154655975772	Q99PT1
ADP-ribosylation factor-like protein 8B;ADP-ribosylation factor-like protein 8A	Arl8b;Arl8a	1.2475643157959	0	A0A0N4SVB8;Q9CQW2;F6QKK2;Q8VEH3
Actin-related protein 2/3 complex subunit 1B	Arpc1b	0.121463775634766	1.75497493053466	Q91Z25;Q9WV32
Actin-related protein 2/3 complex subunit 2	Arpc2	-0.261613845825195	1.25692222109908	Q9CVB6;D3YXG6
Actin-related protein 2/3 complex subunit 4	Arpc4	0.155227661132813	0.209309300039292	P59999;Q3TX55;E9PWA7
Actin-related protein 2/3 complex subunit 5	Arpc5	-0.244571685791016	1.46347980011129	Q9CPW4;Q3UA72
cAMP-regulated phosphoprotein 19	Arpp19	-0.147165298461914	0.564827636159813	E9Q4B9;E9Q827;P56212;E9PXD7
Arylsulfatase B	Arsb	-0.15620231628418	0.936020118747755	A0A0R4J138;P50429
Asparagine synthetase [glutamine-hydrolyzing]	Asns	0.239938735961914	1.24563757826987	Q61024
Bifunctional purine biosynthesis protein PURH;Phosphoribosylaminoimidazolecarboxamide formyltransferase;IMP cyclohydrolase	Atic	-0.166805267333984	0	Q9CWJ9
Copper transport protein ATOX1	Atox1	0.25694465637207	1.34412860810593	O08997
Sarcoplasmic/endoplasmic reticulum calcium ATPase 2;Calcium-transporting ATPase;Sarcoplasmic/endoplasmic reticulum calcium ATPase 3	Atp2a2;Atp2a3	0.767063140869141	0	O55143;B1ATS4;B1ATS5;E9Q559;Q64518
Plasma membrane calcium-transporting ATPase 1;Calcium-transporting ATPase;Plasma membrane calcium-transporting ATPase 2	Atp2b1;Atp2b2	0.426507949829102	2.21758523672677	G5E829;Q3UHH0;F8WHB1;Q9R0K7
ATP synthase subunit beta, mitochondrial	Atp5b	0.316438674926758	3.72593461626306	P56480
ATP synthase subunit gamma;ATP synthase subunit gamma, mitochondrial	Atp5c1	-0.110666275024414	0.0528346988015127	Q8C2Q8;A2AKU9;Q91VR2;A2AKV1;A2AKV2;A2AKV3
ATP synthase subunit delta, mitochondrial	Atp5d	0.100208282470703	0.354905490863616	Q9D3D9
ATP synthase subunit d, mitochondrial	Atp5h	-0.0400848388671875	0.409431771883064	B1ASE2;Q9DCX2
ATP synthase-coupling factor 6, mitochondrial	Atp5j	0.0979328155517578	0.257816352924868	P97450;E9QAD6
V-type proton ATPase subunit d 1	Atp6v0d1	0.470083236694336	2.20743591079456	P51863
V-type proton ATPase catalytic subunit A	Atp6v1a	-0.0440864562988281	0.549256234002244	P50516
V-type proton ATPase subunit B, brain isoform	Atp6v1b2	0.433538436889648	3.54105337535794	P62814
V-type proton ATPase subunit F	Atp6v1f	0.823019027709961	0	Q9D1K2;A0A0N4SVE1;F7B2B4
V-type proton ATPase subunit G 1	Atp6v1g1	0.133626937866211	0.926918918707244	Q9CR51
V-type proton ATPase subunit H	Atp6v1h	0.287738800048828	1.59316078761477	A0A0A6YX18;Q8BVE3;A0A0A6YWP6
ATPase inhibitor, mitochondrial	Atpif1	-0.292150497436523	1.97422277273907	E9PV44;O35143
Ataxin-2-like protein	Atxn2l	-0.11260986328125	0.595701972421883	Q3TGG2;A0A0U1RPL0;Q7TQH0;E9Q5Q0
Beta-2-microglobulin	B2m	0.349380493164063	1.11425288374712	P01887
Bridging integrator 2	Bin2	-0.49322509765625	2.57952707957003	S4R1B8;S4R270;A0A5F8MQ05;D3Z6Q9;S4R2J8
BolA-like protein 1	Bola1	-0.0277900695800781	0.18913285429786	Q9D8S9
BolA-like protein 2	Bola2	0.0484027862548828	0.501131442556778	Q8BGS2
Bone marrow stromal antigen 2	Bst2	0.516839981079102	1.18426928624989	Q8R2Q8
Transcription factor BTF3	Btf3	0.130245208740234	0	Q64152
Complement component 1 Q subcomponent-binding protein, mitochondrial	C1qbp	0.249902725219727	1.22422351360627	Q8R5L1;O35658
CAD protein;Glutamine-dependent carbamoyl-phosphate synthase;Aspartate carbamoyltransferase;Dihydroorotase	Cad	-0.255504608154297	2.40082567528945	E9QAI5;B2RQC6;G3UWN2;E9QAT6
Calmodulin-like protein 3	Calml3	0.0836162567138672	0.836489344934397	P0DP28;P0DP27;P0DP26;A0A3Q4EHJ0;Q9D6P8
Calreticulin	Calr	0.230392456054688	2.22308192856792	P14211
Calumenin	Calu	-0.0402431488037109	0.183155995432575	O35887;G3V004;G3UWR0;G3UWV3;G3UXA8
Calnexin	Canx	0.161342620849609	1.67307437354598	P35564
Adenylyl cyclase-associated protein 1	Cap1	-0.0536479949951172	0.00307191163084543	P40124
Caprin-1	Caprin1	-0.0308189392089844	0.0912684125444293	Q60865
F-actin-capping protein subunit alpha-1	Capza1	-0.222621917724609	2.49407932685866	P47753;Q5RKN9;A0A0G2JE27
F-actin-capping protein subunit alpha-2	Capza2	-0.200519561767578	0	P47754;D6RCW7;A0A0N4SVM0
	Capzb	0.222343444824219	1.28123308515945	A2AMW0
Catalase	Cat	-0.299652099609375	0.81306547653637	P24270
Chromobox protein homolog 3	Cbx3	-0.421951293945313	1.83464369476415	Q9DCC5;P23198
Coiled-coil domain-containing protein 50	Ccdc50	0.336446762084961	0.884763787612816	F6UK66;Q810U5;A0A668KL36
Coiled-coil domain-containing protein 58	Ccdc58	0.0698661804199219	0.136943962231007	Q8R3Q6;F8WJI3;E9Q4B5
T-complex protein 1 subunit beta	Cct2	-0.0421276092529297	0.319327212957287	P80314;A0A1W2P7B7
T-complex protein 1 subunit gamma	Cct3	-0.577848434448242	1.96673953392944	P80318;E9Q133;Q3U0I3;F6Q609
T-complex protein 1 subunit delta	Cct4	0.147806167602539	1.05530307622956	P80315;G5E839
T-complex protein 1 subunit epsilon	Cct5	-0.2730712890625	0.737246000891534	P80316
T-complex protein 1 subunit zeta	Cct6a	-0.356061935424805	1.31198626609341	Q52KG9;P80317
T-complex protein 1 subunit eta	Cct7	0.0331516265869141	0.294190899169987	P80313;A0A0N4SV00
T-complex protein 1 subunit theta	Cct8	-0.128757476806641	1.1364694126293	P42932;H3BL49;H3BJB6
CD2-associated protein	Cd2ap	0.0975475311279297	0.625216233131675	Q9JLQ0;A0A3B2W812
Tetraspanin;Leukocyte antigen CD37	Cd37	0.264518737792969	2.6496458370169	A0A1B0GS72;Q3U1W9;A0A1B0GSZ7;Q3U429;Q61470
Leukocyte surface antigen CD47	Cd47	0.627254486083984	0	A0A2R8VI30;A0A2R8VK70;A0A2R8W6P0;Q61735;A0A2R8VJU9;D3Z187;A0A2R8VI94
Macrosialin	Cd68	0.548704147338867	2.94175688922738	A0A0R4J1C8;P31996
CD82 antigen;Tetraspanin	Cd82	0.477069854736328	2.14034692615615	P40237;A2AIJ1
Cell division control protein 42 homolog	Cdc42	-0.000886917114257813	0.0919616246250048	P60766
Protein CDV3	Cdv3	-0.0102882385253906	0.363239416157198	A0A087WNP6;Q4VAA2
Centrosomal protein of 55 kDa	Cep55	0.133846282958984	0.696742482913637	Q8BT07
Craniofacial development protein 1	Cfdp1	-0.118921279907227	0.315810577852103	O88271
Cofilin-1	Cfl1	0.308870315551758	2.32586379655919	P18760;F8WGL3;A0A494B9A7
Properdin	Cfp	-0.273134231567383	1.74107627988683	P11680
MICOS complex subunit Mic19	Chchd3	-0.0724372863769531	0.240246021807841	Q9CRB9;Q9D9P1;D3Z0L4;S4R238
Mitochondrial intermembrane space import and assembly protein 40	Chchd4	-0.165761947631836	0.1820160533387	Q8VEA4
Charged multivesicular body protein 4b	Chmp4b	-0.439510345458984	2.70359088088689	Q9D8B3
Creatine kinase B-type	Ckb	-0.700632095336914	0	Q04447
Chloride intracellular channel protein 1	Clic1	0.28387451171875	2.00728017069726	Q9Z1Q5
Clathrin light chain A	Clta	0.0370216369628906	0.0695242680853139	B1AWE0;Q6PFA2;B1AWE1;B1AWD8;B1AWD9;O08585
Clathrin light chain B	Cltb	0.243598937988281	1.32182005530659	Q6IRU5;F7BHJ0
Clathrin heavy chain 1;Clathrin heavy chain	Cltc	0.239341735839844	2.79050974297349	Q68FD5;Q5SXR6
UMP-CMP kinase	Cmpk1	0.05926513671875	0.604295999584982	A0A0R4J093;Q9DBP5
Cellular nucleic acid-binding protein	Cnbp	-0.0923728942871094	1.09847340914759	P53996
Protein canopy homolog 2	Cnpy2	0.193729400634766	1.19624226828966	Q9QXT0;A0A1W2P729
Protein canopy homolog 3	Cnpy3	0.027008056640625	0.210734512661719	Q9DAU1
Protein canopy homolog 4	Cnpy4	-0.122966766357422	0.533636733664888	Q8BQ47;D3Z0T5
Cytochrome c oxidase assembly factor 7	Coa7	0.0786819458007813	0.149919900481555	Q921H9
Coatomer subunit alpha;Coatomer subunit alpha;Xenin;Proxenin	Copa	-0.277706146240234	0	F8WHL2;Q8CIE6
Ubiquinone biosynthesis protein COQ9, mitochondrial	Coq9	-0.52435302734375	0	F6SFF5;Q8K1Z0
Coronin-1A;Coronin	Coro1a	-0.0889225006103516	1.104020326782	O89053;G3UYK8;A0A0U1RPY8
Coronin-1C	Coro1c	-0.433931350708008	1.19332063019503	Q9WUM4
Coactosin-like protein	Cotl1	-0.109407424926758	0.455426663604407	Q9CQI6
Cytochrome c oxidase copper chaperone	Cox17	0.189098358154297	1.16300411040436	P56394
Cytochrome c oxidase subunit 4 isoform 1, mitochondrial	Cox4i1	0.0701904296875	0.819973363097551	P19783
Cytochrome c oxidase subunit 5A, mitochondrial	Cox5a	0.309514999389648	1.59211087595233	P12787
Cytochrome c oxidase subunit 6B1	Cox6b1	0.0529079437255859	1.13289584973619	P56391;A0A140LIU3
Copine-3	Cpne3	0.325746536254883	0.702377796790458	Q8BT60
Complement component receptor 1-like protein	Cr1l	0.994485855102539	0	A0A0A6YVT1;A0A0A6YXN9;A0A0A6YY75;Q64735;A0A0A6YXR6
Cysteine-rich with EGF-like domain protein 2	Creld2	-0.206298828125	1.77346321555221	Q9CYA0
Citrate synthase, mitochondrial	Cs	-0.457504272460938	3.45817710919678	Q9CZU6
Macrophage colony-stimulating factor 1 receptor	Csf1r	0.0601482391357422	0	P09581
Cysteine and glycine-rich protein 1	Csrp1	-0.498516082763672	1.32297079000142	P97315
Carboxypeptidase;Lysosomal protective protein;Lysosomal protective protein 32 kDa chain;Lysosomal protective protein 20 kDa chain	Ctsa	0.313579559326172	2.34239260627153	G3X8T3;P16675
Dipeptidyl peptidase 1;Dipeptidyl peptidase 1 exclusion domain chain;Dipeptidyl peptidase 1 heavy chain;Dipeptidyl peptidase 1 light chain	Ctsc	0.387613296508789	2.8914226873237	P97821
Cathepsin D	Ctsd	0.344486236572266	1.61173555580417	F8WIR1;P18242;F6Y6L6;A0A1B0GT66
Cathepsin L1;Cathepsin L1 heavy chain;Cathepsin L1 light chain	Ctsl	0.371307373046875	1.83522036408703	P06797;A0A1Y7VNM3
Cathepsin S	Ctss	0.242502212524414	0.93731132099624	F6WR04;O70370
Cathepsin Z	Ctsz	0.155483245849609	3.07581818251778	Q9WUU7
Spliceosome-associated protein CWC15 homolog	Cwc15	-0.449794769287109	1.89827549969686	A0A1L1SVD8;Q9JHS9
Cytochrome b5	Cyb5a	0.499898910522461	2.18945684038413	G5E850;P56395;E0CY88
Cytochrome b-245 heavy chain	Cybb	0.552646636962891	4.88376766472012	Q61093
Cytoplasmic FMR1-interacting protein 1;Cytoplasmic FMR1-interacting protein 2	Cyfip1;Cyfip2	0.277591705322266	1.20697994366926	A0A0R4J119;Q7TMB8;Q5SQX6;F6QD74;A0A0U1RQ05
Disabled homolog 2	Dab2	0.101158142089844	0.582773295764346	E9QL31;A0A0R4J104;P98078;E9PX84;Q3TRE6;F6TQN9;Q9DCE6;E0CXT5
Aspartate--tRNA ligase, cytoplasmic	Dars	0.0875797271728516	0	Q922B2
Acyl-CoA-binding protein	Dbi	0.0153770446777344	0.0864082852462688	P31786;Q4VWZ5;D3Z563;M0QWU8
Drebrin-like protein	Dbnl	-0.0530986785888672	0.314240971307042	Q62418
Dynactin subunit 2	Dctn2	0.0996665954589844	0.242033578658764	Q99KJ8
Dolichyl-diphosphooligosaccharide--protein glycosyltransferase 48 kDa subunit	Ddost	0.385152816772461	1.5487862773038	O54734
Nucleolar RNA helicase 2	Ddx21	-0.356245040893555	3.27998768676129	Q9JIK5
ATP-dependent RNA helicase DDX39A;Spliceosome RNA helicase Ddx39b	Ddx39a;Ddx39b	-0.00707435607910156	0.105614824065845	Q8VDW0;Q9Z1N5
ATP-dependent RNA helicase DDX3X;Putative ATP-dependent RNA helicase Pl10	Ddx3x;D1Pas1	-0.438701629638672	1.55493327977247	Q62167;P16381
Pre-mRNA-splicing factor ATP-dependent RNA helicase DHX15	Dhx15	0.535497665405273	1.09084174525265	A0A0G2JG10;Q497W9;O35286
ATP-dependent RNA helicase A	Dhx9	-0.386932373046875	1.77226016576836	A0A087WPL5;E9QNN1;O70133;Q3UR42;A0A0R4J2C3
H/ACA ribonucleoprotein complex subunit 4	Dkc1	-0.711618423461914	0	Q9ESX5
Dihydrolipoyllysine-residue acetyltransferase component of pyruvate dehydrogenase complex, mitochondrial	Dlat	-0.115329742431641	0.139551040098724	Q8BMF4
DnaJ homolog subfamily A member 1	Dnaja1	-0.0690860748291016	0.673945805870655	P63037;B1AXY1
DnaJ homolog subfamily A member 2	Dnaja2	-0.359519958496094	1.36521969278794	Q9QYJ0
DnaJ homolog subfamily B member 11	Dnajb11	0.008636474609375	0.400846066014859	Q99KV1
DnaJ homolog subfamily C member 8	Dnajc8	-0.399436950683594	1.26029372279673	A2ALF0;Q6NZB0;A2ALF3;F7CXJ2;F6TQL3
2-deoxynucleoside 5-phosphate N-hydrolase 1	Dnph1	0.521394729614258	0	Q80VJ3
Desmoglein-1-beta;Desmoglein-1-alpha	Dsg1b;Dsg1a	0.120416641235352	0.541343434322532	Q7TSF1;Q61495
Desmoplakin	Dsp	0.540410995483398	4.16115958450729	E9Q557;E9PZW0
Destrin	Dstn	0.143247604370117	0	Q9R0P5
	Dut	-0.145322799682617	1.38283385157221	Q9CQ43
Cytoplasmic dynein 1 heavy chain 1	Dync1h1	-0.12428092956543	0	Q9JHU4
Dynein light chain roadblock-type 1	Dynlrb1	0.244514465332031	0.504232524694224	P62627
Probable rRNA-processing protein EBP2	Ebna1bp2	0.0127525329589844	0	A2ACZ1;Q9D903
Enoyl-CoA hydratase, mitochondrial	Echs1	0.00544548034667969	0.00905699221238728	Q8BH95
Endothelial differentiation-related factor 1	Edf1	-0.77598762512207	0	Q9JMG1
Elongation factor 1-alpha 1	Eef1a1	-0.0785255432128906	0.474001623251583	P10126
Elongation factor 1-beta	Eef1b;Eef1b2	0.248373031616211	1.1666382839992	O70251;A0A087WS46
Elongation factor 1-delta	Eef1d	0.165384292602539	1.25080517904107	Q80T06;A0A0R4J1E2;P57776;E9QN08;D3YUQ9;D3YZT9
Elongation factor 1-gamma	Eef1g	-0.0197391510009766	0.145419624920661	Q9D8N0
Elongation factor 2	Eef2	0.0585250854492188	0.835315670259964	P58252
EF-hand domain-containing protein D2	Efhd2	0.321767807006836	2.22607052077432	Q8C845;Q9D8Y0
EH domain-containing protein 1	Ehd1	0.52971076965332	3.13914889105141	Q9WVK4
EH domain-containing protein 4	Ehd4	-0.0342082977294922	0.366679934174602	Q9EQP2
Eukaryotic translation initiation factor 1b;Eukaryotic translation initiation factor 1	Eif1b;Eif1	0.507675170898438	2.64863764976552	A0A1L1SSA3;Q9CXU9;P48024;J3QN87;J3QPZ8
Eukaryotic translation initiation factor 3 subunit A	Eif3a	-0.234773635864258	0.754036473661029	P23116
Eukaryotic translation initiation factor 3 subunit B	Eif3b	0.00506210327148438	0.356048880866463	Q8JZQ9
Eukaryotic translation initiation factor 3 subunit C	Eif3c	-0.145195007324219	0.515376656184233	Q8R1B4
Eukaryotic translation initiation factor 3 subunit H	Eif3h	-0.345027923583984	1.41817750702524	Q91WK2
Eukaryotic translation initiation factor 3 subunit I	Eif3i	0.438217163085938	1.01702616234194	Q9QZD9
Eukaryotic translation initiation factor 3 subunit J-A;Eukaryotic translation initiation factor 3 subunit J-B	Eif3j1;Eif3j2	0.0301799774169922	0.295863564111287	Q3UGC7;Q66JS6
Eukaryotic initiation factor 4A-I;Eukaryotic initiation factor 4A-II;Eukaryotic initiation factor 4A-II, N-terminally processed	Eif4a1;Eif4a2	-0.290969848632813	1.52989511148153	P60843;Q8BTU6;P10630
Eukaryotic translation initiation factor 4B	Eif4b	-0.155893325805664	1.04685776919286	Q8BGD9;B2RWE8
Eukaryotic translation initiation factor 4E-binding protein 1	Eif4ebp1	-0.0410442352294922	0	Q60876
Eukaryotic translation initiation factor 4 gamma 1	Eif4g1	-0.167154312133789	0.574560995467496	E9PVC6;E9Q9E1;E9PVC5;Q6NZJ6;A0A0J9YUS5
Eukaryotic translation initiation factor 4H	Eif4h	-0.363533020019531	2.64372305712694	Q9WUK2
Eukaryotic translation initiation factor 5A;Eukaryotic translation initiation factor 5A-1	Eif5a	0.0943832397460938	0.586820998418842	A0A0A0MQM0;P63242;J3QPS8
Eukaryotic translation initiation factor 6	Eif6	-0.0456905364990234	0	O55135
Alpha-enolase;Enolase	Eno1	-0.286287307739258	3.04214011781847	P17182;Q6PHC1;B0QZL1
Band 4.1-like protein 2	Epb4.1l2;Epb41l2	-0.179363250732422	0	Q80UE5;O70318
Bifunctional glutamate/proline--tRNA ligase;Glutamate--tRNA ligase;Proline--tRNA ligase	Eprs	-0.0706672668457031	0.147227860040552	Q8CGC7
Endoplasmic reticulum aminopeptidase 1	Erap1	-0.324005126953125	1.13172990345737	Q9EQH2
Enhancer of rudimentary homolog	Erh	-0.177957534790039	0.908726778355831	P84089;A0A1W2P7H9;A0A1W2P7T3;G3UW85
Endoplasmic reticulum resident protein 44	Erp44	-0.389081954956055	1.31137173767369	Q9D1Q6
S-formylglutathione hydrolase	Esd	-0.0134124755859375	0	H3BJP2;H3BLJ9;H3BJL6;H3BKH6;Q9R0P3;H3BL99;H3BJC6;H3BK43
Electron transfer flavoprotein subunit alpha, mitochondrial	Etfa	-0.111709594726563	0.713327192762235	Q99LC5
Persulfide dioxygenase ETHE1, mitochondrial	Ethe1	-0.182998657226563	0.317988790393797	Q9DCM0
Protein EVI2A	Evi2a	1.15850830078125	0.862815766937748	P20934
RNA-binding protein EWS	Ewsr1	-0.465984344482422	1.67037542159563	Q5SUT0;Q5SUS9;Q61545
Fatty acid-binding protein, epidermal	Fabp5	0.153474807739258	1.03919211167935	Q05816
Protein FAM136A	Fam136a	-0.221286773681641	3.80211935786138	Q9CR98;A0A0N4SWI4
Fatty acid synthase;[Acyl-carrier-protein] S-acetyltransferase;[Acyl-carrier-protein] S-malonyltransferase;3-oxoacyl-[acyl-carrier-protein] synthase;3-oxoacyl-[acyl-carrier-protein] reductase;3-hydroxyacyl-[acyl-carrier-protein] dehydratase;Enoyl-[acyl-carrier-protein] reductase;Oleoyl-[acyl-carrier-protein] hydrolase	Fasn	-0.174139022827148	1.74581200701585	P19096;A0A0U1RNJ1
rRNA 2-O-methyltransferase fibrillarin	Fbl	-0.381635665893555	0	P35550
High affinity immunoglobulin gamma Fc receptor I	Fcgr1	0.181108474731445	0	P26151
Low affinity immunoglobulin gamma Fc region receptor II;Low affinity immunoglobulin gamma Fc region receptor III	Fcgr2b;Fcgr2;Fcgr3	0.657777786254883	0	A0A0B4J1G1;E9Q415;A0A0B4J1E6;P08101;P08508
Farnesyl pyrophosphate synthase	Fdps	-0.0691242218017578	0.0136701367250083	Q920E5;A0A0G2JEA5
Adrenodoxin, mitochondrial	Fdx1	-0.0801429748535156	1.55245689539923	P46656
Adrenodoxin-like protein, mitochondrial	Fdx1l	0.0200920104980469	0.085362103313821	Q9CPW2
Fermitin family homolog 3	Fermt3	0.201408386230469	0.725214476078427	Q8K1B8;A0A494B9W3;A0A494BBJ8
Four and a half LIM domains protein 3	Fhl3	-0.0242195129394531	0.168397813844524	Q9R059;F2Z455
Peptidyl-prolyl cis-trans isomerase FKBP2	Fkbp2	-0.346958160400391	0	P45878
Peptidyl-prolyl cis-trans isomerase FKBP4;Peptidyl-prolyl cis-trans isomerase FKBP4, N-terminally processed	Fkbp4	-0.508356094360352	2.34132759190041	P30416
Filamin-A	Flna	0.119955062866211	0.596161564631242	B7FAV1;B7FAU9;Q8BTM8
Ferritin heavy chain;Ferritin heavy chain, N-terminally processed	Fth1	-0.283172607421875	1.41041810447272	P09528;A0A494B9D4;A0A494BA92
Ferritin;Ferritin light chain 1;Ferritin light chain 2	Ftl1;Ftl2	-0.141984939575195	0.437519752030175	Q9CPX4;P29391;A0A1B0GR60;P49945
pre-rRNA processing protein FTSJ3	Ftsj3	-0.223766326904297	0	Q9DBE9
Far upstream element-binding protein 1	Fubp1	0.153753280639648	0.00526965660521516	A0A0G2JG00;Q3TUE1;A0A0G2JGW9;A0A0G2JFY5;Q3UUU2;Q91WJ8
RNA-binding protein FUS	Fus	-0.144208908081055	1.61395614035862	G3UXT7;Q8CFQ9;P56959
Retrovirus-related Env polyprotein from Fv-4 locus	Fv4	0.211282730102539	0.946964487276216	P11370
Frataxin, mitochondrial;Frataxin intermediate form;Frataxin mature form	Fxn	-0.270198822021484	1.36214691201719	O35943
FYN-binding protein	Fyb	-0.363777160644531	0	O35601;A0A2I3BPY6;A0A2I3BRH1
Ras GTPase-activating protein-binding protein 1	G3bp1	-0.286891937255859	1.01503913473352	P97855
Glucose-6-phosphate 1-dehydrogenase X;Glucose-6-phosphate 1-dehydrogenase	G6pdx	-0.164094924926758	1.23653616305582	Q00612;A3KG36
Lysosomal alpha-glucosidase	Gaa	-0.0128822326660156	0	P70699;A2AFL3
Neutral alpha-glucosidase AB	Ganab	-0.368368148803711	1.14431041588055	Q8BHN3
Glyceraldehyde-3-phosphate dehydrogenase	Gapdh;Gm3839	-0.204988479614258	1.08693628402705	A0A0A0MQF6;P16858;S4R1W1;A0A1D5RLD8;S4R257
Growth arrest-specific protein 7	Gas7	-0.0931129455566406	0.0078845020791872	B1ATI9;Q3U432;F6QB26;Q60780
Glucosylceramidase	Gba	0.270275115966797	1.91262420782132	P17439;A0A0G2JDK2
Rab GDP dissociation inhibitor beta	Gdi2	-0.225095748901367	1.45728064677898	Q61598;A0A1Y7VL99
Elongation factor G, mitochondrial	Gfm1	-0.28917121887207	0.627629662666296	Q8K0D5
Glutaredoxin-3	Glrx3	-0.0115642547607422	0	Q9CQM9;A0A1B0GS58
Glutaredoxin-related protein 5, mitochondrial	Glrx5	0.156623840332031	0.742686004774715	Q80Y14;A0A1Y7VN70
Glutaminase kidney isoform, mitochondrial	Gls	-0.105112075805664	0	D3Z7P3;D3Z7P4
40S ribosomal protein S18	Gm10260;Rps18	-0.556770324707031	2.49088378861057	F6YVP7;A0A1Y7VKY1;P62270;S4R1N6
Guanine nucleotide-binding protein G(q) subunit alpha	Gnaq	0.17535400390625	0.0228692258473686	P21279
Guanine nucleotide-binding protein G(I)/G(S)/G(T) subunit beta-1	Gnb1	0.426191329956055	2.61757335631309	P62874;H3BKR2;H3BLF7
Guanine nucleotide-binding protein subunit beta-2-like 1;Guanine nucleotide-binding protein subunit beta-2-like 1, N-terminally processed	Gnb2l1	-0.416261672973633	3.85126706635522	P68040
Guanine nucleotide-binding protein-like 3	Gnl3	-0.101692199707031	0	Q8CI11
N-acetylglucosamine-6-sulfatase	Gns	-0.142267227172852	1.43064962942018	Q8BFR4
Golgi reassembly-stacking protein 2	Gorasp2	-0.0243282318115234	0.0693567892045743	A2ATI9;Q99JX3;A2ATI8;A2ATI6
Aspartate aminotransferase, cytoplasmic	Got1	0.224061965942383	0	P05201;F7ALS6
Aspartate aminotransferase, mitochondrial	Got2	0.123037338256836	2.14734107783047	P05202
Glucose-6-phosphate isomerase	Gpi	0.107379913330078	0.327732453401169	P06745
Transmembrane glycoprotein NMB	Gpnmb	0.152875900268555	0	Q8BVA0;Q99P91
Growth factor receptor-bound protein 2	Grb2	0.0210018157958984	0.623882970140834	Q60631;B1AT92
Granulins;Acrogranin;Granulin-1;Granulin-2;Granulin-3;Granulin-4;Granulin-5;Granulin-6;Granulin-7	Grn	-0.107545852661133	1.36586911374059	Q3U9N4;P28798;H3BJE0
GrpE protein homolog 1, mitochondrial	Grpel1	-0.0103607177734375	0.195793764447698	Q99LP6
Gelsolin	Gsn	-0.56639289855957	1.29434772053795	P13020;A0A0J9YUQ8
Eukaryotic peptide chain release factor GTP-binding subunit ERF3A	Gspt1	-0.0891265869140625	0.0284785950415671	Q8R050
Beta-glucuronidase	Gusb	-0.282709121704102	0.863983554258613	P12265
Core histone macro-H2A.1	H2afy	0.0542831420898438	0.23122925073375	Q9QZQ8
H-2 class I histocompatibility antigen, D-D alpha chain;H-2 class I histocompatibility antigen, alpha chain	H2-D1	0.584804534912109	2.68777560768007	P01900;P01895
H-2 class I histocompatibility antigen, K-D alpha chain	H2-K1	0.505832672119141	2.99905092220885	P01902
Histone H3;Histone H3.3;Histone H3.2;Histone H3.1;Histone H3.3C	H3f3a;Hist1h3b;Hist1h3a;H3f3c	-0.519710540771484	2.63813190906451	F8WI35;A0A8I4SYN6;A0A1W2P768;P84244;P84228;P68433;P02301;E0CZ27
Trifunctional enzyme subunit alpha, mitochondrial;Long-chain enoyl-CoA hydratase;Long chain 3-hydroxyacyl-CoA dehydrogenase	Hadha	-0.0877037048339844	1.03984448817398	Q8BMS1
Hematopoietic lineage cell-specific protein	Hcls1	0.208589553833008	0.890745592964544	P49710
Hepatoma-derived growth factor	Hdgf	-0.290388107299805	2.48298312163099	P51859;E0CXA0
Beta-hexosaminidase subunit alpha	Hexa	-0.220827102661133	1.63436425669551	P29416
Beta-hexosaminidase subunit beta	Hexb	-0.161602020263672	1.08083384781517	P20060
Hypermethylated in cancer 2 protein	Hic2	-0.348163604736328	0.603669029138153	Q9JLZ6
Histidine triad nucleotide-binding protein 1	Hint1	0.295482635498047	0.926720855859836	B0R1E3;P70349
Histone H2B;Histone H2B type 1-P;Histone H2B type 1-K;Histone H2B type 1-C/E/G;Histone H2B type 2-B;Histone H2B type 1-H;Histone H2B type 1-B;Histone H2B type 1-M;Histone H2B type 1-F/J/L;Histone H2B type 3-A;Histone H2B type 3-B;Histone H2B type 2-E;Histone H2B type 1-A	Hist1h2br;Hist1h2bp;Hist1h2bk;Hist1h2bc;Hist2h2bb;Hist1h2bh;Hist1h2bb;Hist1h2bm;Hist1h2bf;Hist3h2ba;Hist3h2bb;Hist2h2be;Hist1h2ba	-0.406782150268555	1.8602097312809	Q8CBB6;Q8CGP2;Q8CGP1;Q6ZWY9;Q64525;Q64478;Q64475;P10854;P10853;Q9D2U9;Q8CGP0;Q64524;P70696
Hexokinase;Hexokinase-1	Hk1	0.226598739624023	1.2366710432999	G3UVV4;P17710
Hexokinase;Hexokinase-2	Hk2	0.176231384277344	0	E9Q5B5;O08528
Non-histone chromosomal protein HMG-17	Hmgn2	-0.313177108764648	0.689743476408931	A3KGL9;B7ZCQ3;F6W687;P09602;Q5XK38
High mobility group nucleosome-binding domain-containing protein 5	Hmgn5	-0.0960636138916016	0.41394830576037	Q9JL35
Heterogeneous nuclear ribonucleoprotein A1;Heterogeneous nuclear ribonucleoprotein A1, N-terminally processed	Hnrnpa1	-0.141147613525391	0.845603182988665	Q5EBP8;P49312
Heterogeneous nuclear ribonucleoproteins A2/B1	Hnrnpa2b1	-0.144851684570313	1.26458829300072	O88569
Heterogeneous nuclear ribonucleoprotein A3	Hnrnpa3	-0.375156402587891	2.39812764876092	Q8BG05;A2AL12
Heterogeneous nuclear ribonucleoproteins C1/C2	Hnrnpc	0.111902236938477	0.136043034669984	Q9Z204;A0A2I3BRM6
Heterogeneous nuclear ribonucleoprotein F;Heterogeneous nuclear ribonucleoprotein F, N-terminally processed	Hnrnpf	0.0366077423095703	0.144163179481386	Q9Z2X1;J3QMT0;J3QM80
Heterogeneous nuclear ribonucleoprotein H;Heterogeneous nuclear ribonucleoprotein H, N-terminally processed;Heterogeneous nuclear ribonucleoprotein H2	Hnrnph1;Hnrnph2	-0.102518081665039	0.443073505328713	Q8C2Q7;O35737;P70333
Heterogeneous nuclear ribonucleoprotein K	Hnrnpk	-0.244089126586914	2.5910350136556	B2M1R6;P61979;H3BLL4;H3BKD0;A0A286YDM3;H3BK96
Heterogeneous nuclear ribonucleoprotein L	Hnrnpl	-0.379194259643555	2.18347414458032	G5E924;Q8R081;G3UY38
Heterogeneous nuclear ribonucleoprotein U	Hnrnpu	-0.460941314697266	3.02844144640617	Q8VEK3
Peroxisomal multifunctional enzyme type 2;(3R)-hydroxyacyl-CoA dehydrogenase;Enoyl-CoA hydratase 2	Hsd17b4	-0.162809371948242	0	P51660
Heat shock protein HSP 90-alpha	Hsp90aa1	-0.442405700683594	2.50873213227455	P07901
Heat shock protein HSP 90-beta	Hsp90ab1	-0.305200576782227	2.97060791244489	P11499
78 kDa glucose-regulated protein	Hspa5	-0.291717529296875	2.91085171819923	P20029
Heat shock cognate 71 kDa protein	Hspa8	-0.0948486328125	0.721830610621416	P63017;Q504P4
Stress-70 protein, mitochondrial	Hspa9	-0.200534820556641	4.28575157451392	P38647
60 kDa heat shock protein, mitochondrial	Hspd1	-0.0961818695068359	1.27612780846757	P63038
10 kDa heat shock protein, mitochondrial	Hspe1;Cpn10-rs1	-0.172451019287109	1.86082768937697	Q64433;Q9JI95
Heat shock protein 105 kDa	Hsph1	-0.336994171142578	1.31779055859628	E9Q0U7;Q61699
Huntingtin-interacting protein K	Hypk	-0.175113677978516	0.670866447231615	A0A8Q0PQH5;Q9CR41
Isoleucine--tRNA ligase, mitochondrial	Iars2	0.1927490234375	0	Q8BIJ6;E9PWN2
Intercellular adhesion molecule 1	Icam1	0.392143249511719	1.7619574565744	P13597
Isocitrate dehydrogenase [NADP] cytoplasmic	Idh1	-0.947460174560547	0	O88844;A0A087WPT4;A0A087WRS9
Isocitrate dehydrogenase [NADP], mitochondrial	Idh2	-0.379972457885742	2.37348969925625	P54071
Isocitrate dehydrogenase [NAD] subunit alpha, mitochondrial	Idh3a	-0.0826339721679688	0.918175140023418	A0A1L1STE6;Q9D6R2
Isocitrate dehydrogenase [NAD] subunit, mitochondrial	Idh3b	-0.43206787109375	0	A0A668KL51;Q91VA7
Isopentenyl-diphosphate Delta-isomerase 1	Idi1	-0.368410110473633	0	G3XA48;P58044;H3BLP1;H3BLF8
Gamma-interferon-inducible lysosomal thiol reductase	Ifi30	0.360654830932617	2.08938207566967	Q9ESY9
Immunoglobulin superfamily member 8	Igsf8	0.268442153930664	2.09384509250982	Q8R366;G3UYZ1;A0A0R4J117
Interleukin enhancer-binding factor 3;Spermatid perinuclear RNA-binding protein	Ilf3;Strbp	-0.179410934448242	0	A0A1L1SQR7;Q45VK5;A0A1L1STE4;Q9Z1X4;Q91WM1
MICOS complex subunit Mic60	Immt	-0.602033615112305	0	E9QAY6;E9Q800;Q8CAQ8
Inosine-5-monophosphate dehydrogenase 2	Impdh2	-0.360860824584961	0	P24547;A0A0A6YXS4;A0A0A6YY72
Phosphatidylinositol 3,4,5-trisphosphate 5-phosphatase 1	Inpp5d	-0.609783172607422	0	Q9ES52
Ras GTPase-activating-like protein IQGAP1	Iqgap1	-0.187839508056641	1.32331845412764	Q9JKF1
Iron-sulfur cluster assembly enzyme ISCU, mitochondrial	Iscu	-0.2401123046875	0.574375883573207	Q9D7P6;D3Z7W0;D3Z0K9
Integrin alpha-4	Itga4	0.47761344909668	5.29364342155009	Q792F9;Q00651
Integrin beta-1	Itgb1	0.408611297607422	2.62977169278386	P09055
Junction plakoglobin	Jup	0.456020355224609	3.55447547383913	Q02257
Far upstream element-binding protein 2	Khsrp	-0.391225814819336	2.73612274928219	Q3U0V1;A0A3B2WCD8
Kinesin-1 heavy chain;Kinesin-like protein;Kinesin heavy chain isoform 5C;Kinesin heavy chain isoform 5A	Kif5b;Kif5c;Kif5a	-0.173299789428711	0	Q61768;E9QAK5;P28738;P33175
Importin subunit beta-1	Kpnb1	-0.0429058074951172	0.216906446905991	P70168
Keratin, type II cytoskeletal 2 oral	Krt76	1.11025810241699	0	Q3UV17
Lysosome-associated membrane glycoprotein 2	Lamp2	0.175024032592773	0.696417899824845	P17047
Leucine--tRNA ligase, cytoplasmic	Lars	0.0806903839111328	0.0995481240392267	Q8BMJ2
LIM and SH3 domain protein 1	Lasp1	-0.353786468505859	2.16852604711772	Q61792;A2A6G9;A2A6H0;A2A6G7;A2A6G8;A2A6G6
Plastin-2	Lcp1	0.151700973510742	1.57916318035232	Q61233
L-lactate dehydrogenase A chain;L-lactate dehydrogenase	Ldha	-0.192821502685547	1.53212669277466	P06151;A0A1B0GSX0;A0A1B0GSR9;D3YZQ9;A0A1B0GT41;A0A1B0GQX5;A0A1B0GSL7
Low-density lipoprotein receptor	Ldlr	0.607641220092773	0	A0A1L1SRE8;P35951
Galectin;Galectin-3	Lgals3	0.489997863769531	1.03836009577875	Q8C253;P16110
Protein lin-7 homolog C;Protein lin-7 homolog B;Protein lin-7 homolog A	Lin7c;Lin7a;Lin7b	0.231101989746094	0.435654961488281	O88952;Q3TUM0;O88951;Q8JZS0
Prelamin-A/C;Lamin-A/C	Lmna	-0.256998062133789	2.54918191328776	P48678
Lamin-B1	Lmnb1	-0.469245910644531	1.69146438871069	P14733
Lon protease homolog, mitochondrial	Lonp1	0.0464153289794922	0.205566226225032	Q8CGK3
Lipoprotein lipase	Lpl	-0.0976524353027344	0.42183035697708	P11152
Leupaxin	Lpxn	0.475376129150391	0	Q99N69;A0A494B990
Prolow-density lipoprotein receptor-related protein 1;Low-density lipoprotein receptor-related protein 1 85 kDa subunit;Low-density lipoprotein receptor-related protein 1 515 kDa subunit;Low-density lipoprotein receptor-related protein 1 intracellular domain	Lrp1	0.221691131591797	2.86188036501555	A0A0R4J0I9;Q91ZX7
Alpha-2-macroglobulin receptor-associated protein	Lrpap1	-0.541210174560547	2.60663846553297	P55302
Leucine-rich PPR motif-containing protein, mitochondrial	Lrpprc	0.0117168426513672	0.0354728427704768	Q6PB66
Leucine-rich repeat-containing protein 25	Lrrc25	0.482460021972656	0	Q8K1T1
Leucine-rich repeat flightless-interacting protein 1	Lrrfip1	0.14723014831543	0	Q3UZ39
U6 snRNA-associated Sm-like protein LSm8	Lsm8	0.166286468505859	0.446730543546936	Q6ZWM4
Lymphocyte-specific protein 1	Lsp1	-0.46014404296875	2.85316006481966	P19973;A2A6J7;A2A6J4
Putative RNA-binding protein Luc7-like 2	Luc7l2	-0.407367706298828	0	E9Q715;Q05CX5;Q7TNC4
Lysozyme C-1	Lyz1	-0.437778472900391	1.85847204802696	P17897
Epididymis-specific alpha-mannosidase	Man2b2	0.468795776367188	1.54091675852162	F6TMZ3;O54782
Mesencephalic astrocyte-derived neurotrophic factor	Manf	0.218828201293945	1.88020264313875	Q80ZP8;Q3TMX5;Q9CXI5;F6USD5;F6T4L3
MARCKS-related protein	Marcksl1	0.130355834960938	0.050368175422216	P28667
Protein max	Max	-0.307229995727539	0.670148376874198	P28574;A0A1W2P7P4
Muscleblind-like protein 1	Mbnl1	-0.416387557983398	0	A0A0A6YXP3;A0A0A6YXE3;A0A0A6YWB0;G3X9Q0;A0A0A6YVV8;Q9JKP5
Malate dehydrogenase, cytoplasmic	Mdh1	-0.31346321105957	0.553619357295764	P14152;A0A5F8MPN8
Malate dehydrogenase, mitochondrial	Mdh2	-0.336021423339844	3.39984736485699	P08249
LDLR chaperone MESD	Mesdc2	-0.125350952148438	1.1077205365026	Q9ERE7;D3YVR4
Lactadherin	Mfge8	-0.494697570800781	2.87917976360224	P21956
Macrophage migration inhibitory factor	Mif	-0.00457572937011719	0.110773429695892	P34884
E3 ubiquitin-protein ligase makorin-1	Mkrn1	0.189027786254883	1.06530754711931	Q9QXP6;Q99LD7;F6S742;E9QAG7;Q8C5V4
39S ribosomal protein L12, mitochondrial	Mrpl12	0.259584426879883	1.68737426515093	Q9DB15
39S ribosomal protein L40, mitochondrial	Mrpl40	-0.509397506713867	1.79139210964842	D3Z7C0;Q9Z2Q5
39S ribosomal protein L41, mitochondrial	Mrpl41	-0.590446472167969	0	Q9CQN7
39S ribosomal protein L50, mitochondrial	Mrpl50	0.209049224853516	0	Q8VDT9
28S ribosomal protein S22, mitochondrial	Mrps22	-0.169244766235352	1.11502446801157	Q9CXW2
28S ribosomal protein S27, mitochondrial	Mrps27	-0.213022232055664	0	Q8BK72
28S ribosomal protein S36, mitochondrial	Mrps36	-0.382156372070313	0	Q9CQX8;Q9D6T9
Moesin	Msn	0.153451919555664	0.947460553616037	P26041
Monofunctional C1-tetrahydrofolate synthase, mitochondrial	Mthfd1l	0.0254268646240234	0.716879426179104	Q3V3R1
Bifunctional methylenetetrahydrofolate dehydrogenase/cyclohydrolase, mitochondrial;NAD-dependent methylenetetrahydrofolate dehydrogenase;Methenyltetrahydrofolate cyclohydrolase	Mthfd2	-0.437368392944336	2.24308840825118	P18155
Myotrophin	Mtpn	-0.0240287780761719	0.22417152376811	P62774
Major vault protein	Mvp	0.432748794555664	1.70753463529149	Q9EQK5;E9Q3X0
Myb-binding protein 1A	Mybbp1a	-0.360702514648438	2.15897012570931	Q7TPV4
C-Myc-binding protein	Mycbp	0.0988712310791016	0.551426519747359	Q9EQS3;A2A7K5
Myosin-9	Myh9	-0.274602890014648	3.14960590280819	Q8VDD5
Myosin regulatory light chain 12B;Myosin regulatory light polypeptide 9	Myl12a;Myl12b;Myl9	-0.418634414672852	1.87305405369661	Q6ZWQ9;Q3THE2;D3YV37;Q9CQ19
Myosin light polypeptide 6	Myl6	-0.152231216430664	0.883080089350645	A0A1W2P6F6;A0A1W2P7Q9;Q60605;A0A1W2P6G5
Unconventional myosin-Ic	Myo1c	0.451559066772461	0.958562033724299	Q9WTI7
Nascent polypeptide-associated complex subunit alpha;Nascent polypeptide-associated complex subunit alpha, muscle-specific form	Naca	-0.111795425415039	0.765976691581847	Q60817;P70670
Nucleosome assembly protein 1-like 1	Nap1l1	0.548059463500977	1.74865685606561	Q3TF41;Q8BSH9;P28656
Nucleosome assembly protein 1-like 4	Nap1l4	0.345893859863281	1.35761888003723	B7ZNL2;Q78ZA7;A0A140LJB5
Alpha-soluble NSF attachment protein	Napa	0.386423110961914	1.43867208903227	Q9DB05
Nuclear autoantigenic sperm protein	Nasp	-0.0684490203857422	0.286553798232365	B1AU76;B1AU75;Q99MD9
Nucleolin	Ncl	-0.137990951538086	2.03392148909699	P09405
NADH dehydrogenase [ubiquinone] 1 alpha subcomplex subunit 10, mitochondrial	Ndufa10	-0.503133773803711	0	Q99LC3
Acyl carrier protein;Acyl carrier protein, mitochondrial	Ndufab1	1.18271827697754	0	F6ZFT1;F8WJ64;Q9CR21
NADH dehydrogenase [ubiquinone] iron-sulfur protein 3, mitochondrial	Ndufs3	0.305669784545898	0	Q9DCT2
NADH dehydrogenase [ubiquinone] iron-sulfur protein 4, mitochondrial	Ndufs4	-0.518299102783203	1.36682365389275	Q9CXZ1;E9QPX3;A0A338P7A0
NADH dehydrogenase [ubiquinone] iron-sulfur protein 5;NADH dehydrogenase [ubiquinone] iron-sulfur protein 5, N-terminally processed	Ndufs5	-0.0787849426269531	0.545999417176455	B1ARW4;Q99LY9
NADH dehydrogenase [ubiquinone] iron-sulfur protein 6, mitochondrial	Ndufs6	0.0593395233154297	0.409600440869277	P52503;A0A1Y7VKP8;A0A1Y7VM38
NADH dehydrogenase [ubiquinone] flavoprotein 1, mitochondrial	Ndufv1	-0.0737667083740234	0	D3YUM1;Q91YT0;A0A494BAS8;D6RG60;D3Z0K1;D3Z1U9
NADH dehydrogenase [ubiquinone] flavoprotein 2, mitochondrial	Ndufv2	-0.251420974731445	1.36187447454156	Q9D6J6
NADH dehydrogenase [ubiquinone] flavoprotein 3, mitochondrial	Ndufv3	0.421863555908203	1.08237450504285	Q8BK30
Neudesin	Nenf	-0.331455230712891	1.54160598982578	Q9CQ45
NFU1 iron-sulfur cluster scaffold homolog, mitochondrial	Nfu1	0.0797367095947266	0.839403098519163	Q9QZ23;A0A0N4SUH8
MKI67 FHA domain-interacting nucleolar phosphoprotein	Nifk	-0.375059127807617	0	Q91VE6;E0CXU3
Glycylpeptide N-tetradecanoyltransferase 1	Nmt1	-0.385889053344727	0.631638548298598	O70310
	Nolc1	-0.386552810668945	1.90410897313877	A0A286YDA2;A0A286YDT3;E9Q5C9;A0A286YDV7
Probable 28S rRNA (cytosine-C(5))-methyltransferase	Nop2	-0.35359001159668	0	E9QN31;Q922K7
Nucleolar protein 58	Nop58	-0.409568786621094	1.95570377530862	Q6DFW4;A0A087WQ46
Neurogenic locus notch homolog protein 2;Notch 2 extracellular truncation;Notch 2 intracellular domain	Notch2	0.517541885375977	1.64311617705807	O35516
Epididymal secretory protein E1	Npc2	0.169870376586914	1.90239799525278	Q9Z0J0
Nucleophosmin	Npm1	0.0997943878173828	0.589224278943327	Q5SQB0;Q61937;Q9DAY9;Q5SQB5
Nucleoplasmin-3	Npm3	0.711418151855469	0.56171158873549	Q9CPP0
Vesicle-fusing ATPase	Nsf	-0.329368591308594	1.82870970520606	P46460
NSFL1 cofactor p47	Nsfl1c	0.0599384307861328	0.620879555032043	Q9CZ44;A2AT02
Nucleobindin-1	Nucb1	0.0470523834228516	0.754789753465486	Q02819;A0A1C7CYU3;A0A1B0GR41
Nucleobindin-2;Nesfatin-1	Nucb2	0.514698028564453	2.0884646440305	P81117;Q3UKN6
Nuclear migration protein nudC	Nudc	-0.202512741088867	1.7976199809021	O35685
ADP-sugar pyrophosphatase	Nudt5	0.0496444702148438	0	Q9JKX6;A0A0A6YVU1;A2ATT5
Nuclear pore complex protein Nup214	Nup214	-0.540802001953125	0	Q80U93
Ornithine aminotransferase, mitochondrial	Oat	-0.517711639404297	4.05163514244148	P29758
2-oxoglutarate dehydrogenase, mitochondrial	Ogdh	-0.340154647827148	1.53666371147211	Q60597;Z4YJV4
Osteoclast-stimulating factor 1	Ostf1	0.242952346801758	0.806685897478498	Q62422;A0A494BA97;A0A494B943
Ubiquitin thioesterase OTUB1	Otub1	0.456241607666016	1.08508485990565	Q7TQI3;D3YWF6;D3Z7K0
Succinyl-CoA:3-ketoacid-coenzyme A transferase;Succinyl-CoA:3-ketoacid coenzyme A transferase 1, mitochondrial	Oxct1	-0.402099609375	0.934587395130593	Q3UJQ9;Q9D0K2
Prolyl 4-hydroxylase subunit alpha-1	P4ha1	-0.264564514160156	1.35672616381375	Q60715;E9Q7B0
Protein disulfide-isomerase	P4hb	0.111600875854492	1.54808431329515	P09103
Proliferation-associated protein 2G4	Pa2g4	-0.394676208496094	1.66896764372734	P50580
Polyadenylate-binding protein 1	Pabpc1	-0.161745071411133	2.44806058057445	P29341
Polyadenylate-binding protein	Pabpc4	-0.187557220458984	1.64323170689882	Q91YZ8;A3KFU5;A3KFU8;Q6PHQ9
Polyadenylate-binding protein 2	Pabpn1;Gm20521	-0.528663635253906	1.88013333743356	G3UY42;Q8CCS6;D3YUB9;D3Z055;G3UWS5;D3Z5F7
Protein kinase C and casein kinase substrate in neurons protein 2	Pacsin2	0.304306030273438	1.75896425932431	Q9WVE8;A0A2R8W6S4
Multifunctional protein ADE2;Phosphoribosylaminoimidazole-succinocarboxamide synthase;Phosphoribosylaminoimidazole carboxylase	Paics	-0.335268020629883	0	Q9DCL9;D3Z6P1;D6RCU8
Serine/threonine-protein kinase PAK 2;PAK-2p27;PAK-2p34	Pak2	-0.0847225189208984	0.262182279667246	Q8CIN4
Protein deglycase DJ-1	Park7	-0.023284912109375	0.0475638371042732	A2A813;Q99LX0;A2A815;A2A817;A2A816
Poly(rC)-binding protein 1	Pcbp1	-0.212196350097656	1.24335425649343	P60335
Poly(rC)-binding protein 2	Pcbp2	-0.0319862365722656	0.0379089449664037	Q61990;B2M1R7;A0A2R8W6L5;A0A2R8VI71;A0A2R8VHP9;A0A2R8VHG2;A0A2R8VI73;Q3TT81;A0A2R8VKN0;A0A2R8VI12;A0A2R8VI25;A0A2R8VHY9;A0A2R8VHZ0;A0A2R8VHN3;A0A2R8VJY1;A0A2R8VKF0;A0A2R8VHL8;A0A2R8W6U6
Phosphoenolpyruvate carboxykinase [GTP], mitochondrial	Pck2	-0.00359535217285156	0.504568126391789	A0A2I3BQL9;A0A0R4J0G0;Q8BH04;A0A2I3BS39
Proliferating cell nuclear antigen	Pcna	-0.112077713012695	0.116814049954077	P17918
PEST proteolytic signal-containing nuclear protein	Pcnp	-0.215837478637695	1.15177498183555	Q6P8I4;Q3TM89;F8WI88
Programmed cell death protein 5	Pdcd5	0.0112438201904297	0.343056524886958	P56812
Programmed cell death protein 6	Pdcd6	0.17711067199707	0.870830917301663	P12815
Programmed cell death 6-interacting protein	Pdcd6ip	0.127138137817383	1.7245092834516	Q9WU78
Pyruvate dehydrogenase E1 component subunit beta, mitochondrial	Pdhb	-0.0245552062988281	0.282382519798447	Q9D051
Phosphatidylethanolamine-binding protein 1;Hippocampal cholinergic neurostimulating peptide	Pebp1	-0.0347614288330078	0.371776910891789	P70296;D3Z1V4;D6RHS6
Pescadillo homolog	Pes1	-0.476945877075195	0	Q5SQ20;Q9EQ61
Prefoldin subunit 1	Pfdn1	0.110439300537109	0.440797643985527	A0A494BBK3;Q9CQF7;Q9CWM4
Prefoldin subunit 2	Pfdn2	0.0504722595214844	0.35079531367633	O70591
Prefoldin subunit 6	Pfdn6	0.188837051391602	0	Q03958;G3UYF9
Phosphoglycerate mutase 1	Pgam1	-0.179479598999023	0.648031696520017	Q9DBJ1
6-phosphogluconate dehydrogenase, decarboxylating	Pgd	-0.0662097930908203	1.64205282423612	Q9DCD0
Phosphoglycerate kinase 1;Phosphoglycerate kinase	Pgk1	-0.565029144287109	3.41992358191568	P09411;S4R2M7
Prohibitin-2	Phb2	-0.18524169921875	0.445120062736993	O35129;F6QPR1;F6Q8V7
PHD finger-like domain-containing protein 5A	Phf5a	-1.10439682006836	0	P83870
D-3-phosphoglycerate dehydrogenase	Phgdh	-0.28752326965332	2.87365769192137	Q61753
Phosphatidylinositol-binding clathrin assembly protein	Picalm	0.190485000610352	0.614365105121399	Q7M6Y3;A0A1L1SUR7;A0A140LHQ8
Peptidyl-prolyl cis-trans isomerase NIMA-interacting 1	Pin1	0.484260559082031	0	Q9QUR7
Pyruvate kinase PKM	Pkm	-0.412425994873047	2.8597421637867	P52480;A0A1L1SU37
Phospholipase D4	Pld4	0.114847183227539	0.377067091261179	Q8BG07
Plectin	Plec	-0.0972404479980469	0.432357804765256	Q9QXS1;E9Q3W4
Mitochondrial-processing peptidase subunit beta	Pmpcb	-0.0300426483154297	0.053238783504376	Q9CXT8
Retrovirus-related Pol polyprotein;Reverse transcriptase;Endonuclease	Pol	0.212135314941406	1.07197302319785	P10400
Inorganic pyrophosphatase	Ppa1	0.00743675231933594	0.146447168543048	Q9D819
Peptidyl-prolyl cis-trans isomerase A;Peptidyl-prolyl cis-trans isomerase A, N-terminally processed	Ppia	-0.222131729125977	1.85150812750828	P17742;A0A1L1SST0
Protein phosphatase 1G	Ppm1g	0.212615966796875	1.09674261892622	A0A0J9YVG0;Q61074
Phostensin	Ppp1r18	-0.296674728393555	0	Q8BQ30
Protein phosphatase inhibitor 2	Ppp1r2	0.00205039978027344	0	D3Z3A0;Q9DCL8
Protein phosphatase 1 regulatory subunit 7	Ppp1r7	-0.286798477172852	1.50062301894801	Q3UM45
Serine/threonine-protein phosphatase 2A 65 kDa regulatory subunit A alpha isoform;Serine/threonine-protein phosphatase 2A 65 kDa regulatory subunit A beta isoform	Ppp2r1a;Ppp2r1b	0.258880615234375	0.931506733538019	Q76MZ3;H3BLQ0;Q3TTF6;H3BKU1;G3UWS4;Q7TNP2
Peroxiredoxin-1	Prdx1	0.128087997436523	0.227205360052058	P35700;B1AXW5;B1AXW6;B1AXW4
Peroxiredoxin-2	Prdx2	0.0973472595214844	0.2244741794698	Q61171;D3Z4A4
Thioredoxin-dependent peroxide reductase, mitochondrial	Prdx3	0.41392707824707	2.23581205106186	P20108
Peroxiredoxin-4	Prdx4	0.143148422241211	2.04055640197604	O08807;B1AZS9
Peroxiredoxin-5, mitochondrial	Prdx5	-0.488807678222656	2.39609509880956	A0A494BAZ4;P99029;G3UZJ4;H3BJQ7
Peroxiredoxin-6	Prdx6	0.385387420654297	4.14968077279284	Q6GT24;O08709;D3Z0Y2
Prolyl endopeptidase	Prep	0.162296295166016	0	Q9QUR6
Glucosidase 2 subunit beta	Prkcsh	-0.407651901245117	2.77924388776212	O08795
Protein arginine N-methyltransferase 1	Prmt1	0.0390605926513672	0.301992129747744	A0A140LHF7;A0A171KXD3;Q9JIF0;A0A140LJF4
Pre-mRNA-processing factor 19	Prpf19	-0.569173812866211	0	Q99KP6
Ribose-phosphate pyrophosphokinase 1	Prps1l1;Prps1l3;Prps1	-0.649864196777344	1.1028319330995	Q8C5R8;G3UXL2;Q9D7G0
Protein PRRC2C	Prrc2c	-0.0634670257568359	0	S4R294;S4R2J9;A0A0A0MQ79;Q3TLH4;S4R2L9;S4R209
Phosphoserine aminotransferase	Psat1	-0.210901260375977	2.70784697099587	Q99K85;Q3U6K9
Proteasome subunit alpha type-3	Psma3	-0.468503952026367	2.36165017644202	O70435;E0CZ34;F8WH02;E0CYL6
Proteasome subunit alpha type-5	Psma5	0.358980178833008	1.53597503527741	Q9Z2U1
Proteasome subunit alpha type-6	Psma6	-0.255355834960938	1.52675810583102	Q9QUM9;E0CXB1
Proteasome subunit alpha type-7	Psma7	-0.774616241455078	0	Q9Z2U0;A0A338P7D7
Proteasome subunit beta type-6	Psmb6	0.119203567504883	0.556938211672252	Q60692
26S protease regulatory subunit 7	Psmc2	-0.449119567871094	1.56782559804325	Q8BVQ9;P46471
26S protease regulatory subunit 6A	Psmc3	0.151576995849609	0.90517444977804	A2AGN7;B7ZCF1;O88685;F6Q2E3;A0A087WPH7
26S protease regulatory subunit 6B	Psmc4	0.0533943176269531	0.485011394216046	P54775;A0A140LIZ5
26S protease regulatory subunit 8	Psmc5	-0.236259460449219	1.35345020464273	Q8K1K2;P62196
26S proteasome non-ATPase regulatory subunit 2	Psmd2	-0.109397888183594	0.486530046649988	Q8VDM4
26S proteasome non-ATPase regulatory subunit 3	Psmd3	-0.301349639892578	0	P14685
26S proteasome non-ATPase regulatory subunit 4	Psmd4	-0.210231781005859	0	O35226
Proline-serine-threonine phosphatase-interacting protein 1	Pstpip1	0.0352458953857422	0.690267154738272	A0A0R4J0P5;P97814
Polypyrimidine tract-binding protein 1	Ptbp1	-0.523490905761719	1.62150822453755	Q8CB58;P17225
Prostaglandin E synthase 3	Ptges3	0.0868167877197266	0.116400921484754	Q9R0Q7;D3Z7C6
Prothymosin alpha;Prothymosin alpha, N-terminally processed;Thymosin alpha	Ptma	-0.493234634399414	1.1217448736486	P26350
Parathymosin	Ptms	-0.561494827270508	1.91004406311377	Q9D0J8
Tyrosine-protein phosphatase non-receptor type 18	Ptpn18	0.534482955932617	0.595121489727469	Q61152;Q3V441
Tyrosine-protein phosphatase non-receptor type 6	Ptpn6	-0.33375358581543	2.73832776326371	P29351
Protein-tyrosine-phosphatase;Receptor-type tyrosine-protein phosphatase eta	Ptprj	0.278778076171875	2.48781714351754	A2AWF8;A2AWF9;E9Q4S7;Q64455
Pyrroline-5-carboxylate reductase 2	Pycr2	-0.429155349731445	0.956497447102875	Q922Q4
Ras-related protein Rab-1A	Rab1;Rab1A	0.0324001312255859	0.341479160586745	Q5SW87;Q5SW88;P62821;Q5SW86;A0A494BBL7
Ras-related protein Rab-10	Rab10	0.385492324829102	0	P61027
Ras-related protein Rab-14	Rab14	0.333534240722656	0	Q50HX3;Q91V41
Ras-related protein Rab-1B	Rab1b	0.193418502807617	0	Q9D1G1;A0A494BA38;A0A494B945
Ras-related protein Rab-2A;Ras-related protein Rab-2B	Rab2a;Rab2b	0.353996276855469	1.28818432450507	P53994;Q3TEG7;P59279
Ras-related protein Rab-5C	Rab5c	0.150571823120117	0.694981678379836	Q8C266;P35278
Ras-related protein Rab-8B	Rab8b	0.126895904541016	0.392606891392715	P61028
Ras-related C3 botulinum toxin substrate 1;Ras-related C3 botulinum toxin substrate 3	Rac1;Rac3	0.0394096374511719	0.325636406537362	Q3TLP8;P63001;P60764
UV excision repair protein RAD23 homolog B	Rad23b	0.123342514038086	0.893999205888256	P54728
Retinoic acid early-inducible protein 1-alpha;Retinoic acid early-inducible protein 1-delta	Raet1a;Raet1d	0.469579696655273	1.96928403721419	O08602;Q9JI58
Ras-related protein Ral-B	Ralb	-0.284414291381836	0.321147869651942	F6QC68;Q9JIW9
GTP-binding nuclear protein Ran;GTP-binding nuclear protein Ran, testis-specific isoform	Ran;1700009N14Rik;Rasl2-9	-0.312841415405273	2.74509110641218	P62827;Q14AA6;Q61820
Ran-specific GTPase-activating protein	Ranbp1	-0.217805862426758	1.06845353795614	P34022;H7BX22
Ras-related protein Rap-1A	Rap1a	0.199209213256836	1.24230200379929	P62835;A0A0G2JDL9;A0A0G2JE52
Ras-related protein Rap-2c;Ras-related protein Rap-2a;Ras-related protein Rap-2b	Rap2c;Rap2a;Rap2b	0.429580688476563	3.013794769894	Q8BU31;Q80ZJ1;P61226
Histone-binding protein RBBP4	Rbbp4	0.008209228515625	0.00714285589277942	Q60972
Histone-binding protein RBBP7	Rbbp7	0.12403678894043	0.450760808711183	A2AFJ1;Q60973;A2AFI9;F6ZLC6
RNA-binding protein 14	Rbm14	-0.325885772705078	0	Q8C2Q3;E9QL13
RNA-binding protein 3	Rbm3	-0.18834114074707	1.59806143097726	O89086;Q8BG13
RNA-binding protein 8A	Rbm8a	-0.545200347900391	2.40564853523137	A0A0G2JFX7;Q9CWZ3;A0A0G2JEA9;A0A0N4SUH6
RNA binding motif protein, X-linked-like-1;RNA-binding motif protein, X chromosome;RNA-binding motif protein, X chromosome, N-terminally processed	Rbmxl1;Rbmx	-0.167806625366211	1.32220769442803	A0A2I3BRL8;Q91VM5;Q9WV02;A2AFI3;S4R1F6
Reticulocalbin-2	Rcn2	0.151952743530273	0.781792687820983	Q8BP92
Raftlin	Rftn1	0.252262115478516	0.885358344632733	Q6A0D4
Transforming protein RhoA;Rho-related GTP-binding protein RhoC	Rhoa;Rhoc	0.171947479248047	0.436093787615441	Q9QUI0;A0A0A6YXF6;Q62159;H3BL56
Rho-related GTP-binding protein RhoG	Rhog	-0.152446746826172	0.103226449577357	P84096
Ribonuclease inhibitor	Rnh1	0.34379768371582	1.67520857611586	Q91VI7;A0A1B0GSG5
Protein XRP2	Rp2	0.452106475830078	0	Q9EPK2
60S ribosomal protein L10;60S ribosomal protein L10-like	Rpl10;Rpl10l	-0.0185050964355469	0.527285829567405	I7HLV2;Q6ZWV3;P86048
Ribosomal protein;60S ribosomal protein L10a	Rpl10a	0.17631721496582	2.09309005295594	A0A3B2WDD2;A0A3B2WBL1;Q5XJF6;P53026;A0A3B2W820;A0A3B2W824
60S ribosomal protein L11	Rpl11	-0.510898590087891	1.83887994418918	Q9CXW4;A2BH06
60S ribosomal protein L12	Rpl12	-0.197132110595703	0.747605790753063	P35979
60S ribosomal protein L13a	Rpl13a	-0.342636108398438	1.62809406817473	P19253;A0A1B0GSB2;A0A1B0GSQ6;A0A1B0GS68;A0A1B0GSL5;A0A1B0GSC2;A0A1B0GRH1;A0A1B0GT00;A0A1B0GTA1
60S ribosomal protein L14	Rpl14	-0.165143966674805	0.633842916775103	Q9CR57;A0A1L1SUF6
60S ribosomal protein L15;Ribosomal protein L15	Rpl15	-0.0172271728515625	0.127513508406812	Q9CZM2;B8JKK2
60S ribosomal protein L17	Rpl17	-0.195047378540039	1.62159374958672	Q6ZWZ7;Q9CPR4
60S ribosomal protein L18	Rpl18	-0.0706405639648438	1.35051123405046	P35980;A0A1B0GSS8;A0A1B0GQU8;A0A1B0GSA8;A0A1B0GSF7
60S ribosomal protein L18a	Rpl18a	-0.240024566650391	2.00014529676486	A0A1D5RME4;A0A1D5RLW5;A0A1D5RM85;P62717
Ribosomal protein L19;60S ribosomal protein L19	Rpl19	-0.325000762939453	1.52977688849662	A2A547;P84099
60S ribosomal protein L21	Rpl21	0.273368835449219	0.719211595938773	Q9CQM8;O09167
60S ribosomal protein L22	Rpl22	0.226325988769531	1.41982712233684	P67984
60S ribosomal protein L23	Rpl23	0.290018081665039	0.512395004994128	P62830
60S ribosomal protein L23a	Rpl23a	-0.414390563964844	2.71977745465958	P62751
60S ribosomal protein L24	Rpl24	-0.411674499511719	1.02097656259219	Q8BP67
60S ribosomal protein L26	Rpl26	-0.459680557250977	0	B1ARA3;P61255;B1ARA5
60S ribosomal protein L27	Rpl27	0.215690612792969	1.07000290625285	P61358
60S ribosomal protein L27a	Rpl27a	-0.349061965942383	2.03086647410761	P14115
60S ribosomal protein L28	Rpl28	-0.340005874633789	1.64387258664545	P41105
60S ribosomal protein L3	Rpl3	-0.360288619995117	1.96696160413864	P27659
60S ribosomal protein L30	Rpl30	0.158567428588867	0.969581731790102	A0A2I3BQF4;P62889
60S ribosomal protein L31	Rpl31	-0.261457443237305	1.33566839695097	P62900;A0A0A6YX26
60S ribosomal protein L32	Rpl32	-0.238283157348633	2.32904748560462	P62911
60S ribosomal protein L34	Rpl34	-0.244218826293945	3.58694407639881	Q9D1R9;A0A0G2JEY6;A0A0G2JGY8
60S ribosomal protein L36	Rpl36	0.497142791748047	4.53251362577264	Q6ZWZ4
60S ribosomal protein L37a	Rpl37a	-0.281347274780273	1.75876033509861	P61514;A0A1D5RL86
60S ribosomal protein L38	Rpl38	-0.450204849243164	1.01772057079388	Q9JJI8
60S ribosomal protein L4	Rpl4	-0.0997028350830078	1.05497515258581	Q9D8E6
60S ribosomal protein L5	Rpl5	-0.417337417602539	3.3995062662141	P47962;D3YYV8
60S ribosomal protein L6	Rpl6	-0.0342445373535156	0.355248643789589	P47911
60S ribosomal protein L7	Rpl7	-0.203798294067383	1.87897843804584	P14148;F6XI62
60S ribosomal protein L7a	Rpl7a	-0.229570388793945	0.983951450414894	P12970
60S ribosomal protein L8	Rpl8	-0.198728561401367	1.20087731035757	P62918
60S acidic ribosomal protein P0	Rplp0	0.0752315521240234	1.47906518664861	P14869;D3YVM5;S4R1N1
60S acidic ribosomal protein P1	Rplp1	2.75576210021973	0.988702123873317	P47955
40S ribosomal protein S11	Rps11	-0.41050910949707	2.87250533624953	P62281;A0A1B0GRR3;A0A1B0GSE8
40S ribosomal protein S12	Rps12	0.130916595458984	0.701600880982405	A0A1W2P7A1;F7AEH4;P63323
40S ribosomal protein S13	Rps13	0.380605697631836	0.785469039524788	P62301;Q921R2
40S ribosomal protein S15a	Rps15a	0.0207691192626953	0.224319578743349	F8WJ41;P62245;D3Z712;D3YVB4
40S ribosomal protein S16	Rps16	-0.121194839477539	0.310266107075131	P14131
40S ribosomal protein S2	Rps2	-0.463481903076172	3.48724810313738	P25444;D3YVC1;D3YWJ3
40S ribosomal protein S21	Rps21	0.0442028045654297	0.420201168697443	Q9CQR2
40S ribosomal protein S24	Rps24	-0.279476165771484	0.757299312824883	P62849;A0A286YEB7
40S ribosomal protein S25	Rps25	-0.31280517578125	3.42725739236567	A0A1L1SQA8;P62852
40S ribosomal protein S26	Rps26	0.21049690246582	1.1072868266188	P62855
Ubiquitin-40S ribosomal protein S27a;Ubiquitin;40S ribosomal protein S27a;Ubiquitin-60S ribosomal protein L40;Ubiquitin;60S ribosomal protein L40;Polyubiquitin-B;Ubiquitin;Polyubiquitin-C;Ubiquitin;Ubiquitin-related 1;Ubiquitin-related 2	Rps27a;Gm8797;Uba52;Kxd1;Ubc;Ubb	0.173252105712891	1.50435439975123	P62983;A0A0A6YW67;E9Q9J0;E9Q4P0;E9Q5F6;E9QNP0;Q5SX22;P62984;P0CG49;P0CG50
40S ribosomal protein S27-like;40S ribosomal protein S27	Rps27l	-0.0870532989501953	0.298871505207433	Q6ZWY3;D6RH49;D3YYB0
40S ribosomal protein S28	Rps28	-0.359045028686523	1.39783569368137	G3UYV7;P62858
40S ribosomal protein S3	Rps3	-0.210840225219727	2.20120014474059	P62908;D3YV43;A0A140LI77
40S ribosomal protein S3a	Rps3a	-0.435220718383789	3.84460234354698	P97351
40S ribosomal protein S4, X isoform	Rps4x	-0.09222412109375	1.74988263612259	P62702
40S ribosomal protein S5;40S ribosomal protein S5, N-terminally processed	Rps5	-0.193960189819336	0.750720097920773	D3YYM6;D3Z1S8;Q91V55;P97461
40S ribosomal protein S6	Rps6	-0.225309371948242	1.14400728731015	P62754
40S ribosomal protein S7	Rps7	-0.167257308959961	0.34770165862501	P62082
40S ribosomal protein S8	Rps8	-0.0129947662353516	0.118686747383924	P62242
40S ribosomal protein S9	Rps9	-0.0242996215820313	0.418144782925104	Q6ZWN5;F7CJS8;D3YWH9;Q9CXW7
Ribosome-binding protein 1	Rrbp1	-0.118551254272461	1.41735328850827	A2AVJ7;Q99PL5
Ribosomal L1 domain-containing protein 1	Rsl1d1	-0.440589904785156	1.51640690778717	Q8BVY0
Reticulon-3	Rtn3	0.577419281005859	0	Q9ES97
Reticulon-4	Rtn4	0.368274688720703	0.482860471839327	Q99P72
RuvB-like 1	Ruvbl1	-0.233333587646484	0.346742971403195	P60122
Protein S100-A11	S100a11	0.584758758544922	2.80358172560959	P50543
Protein S100-A13	S100a13	0.229822158813477	0	A0A0A0MQ90;P97352
Protein S100-A4	S100a4	-0.334299087524414	0.678499273881409	A0A0G2JGD2;P07091
Scaffold attachment factor B1;Scaffold attachment factor B2	Safb;Safb2	-0.275213241577148	0	S4R1M2;D3YXK2;Q80YR5
Serine--tRNA ligase, cytoplasmic	Sars	-0.0516815185546875	0.130853413377303	A2AFS0;Q8C483;P26638;A2AFS1
Secretory carrier-associated membrane protein 3	Scamp3	0.507827758789063	0	E9Q855;Q3UXS0;O35609
Non-specific lipid-transfer protein	Scp2	-0.337320327758789	0.962847780800771	P32020
Syntenin-1	Sdcbp	-0.0553398132324219	0.0439166338214127	Q3TMX0;O08992;H3BLG5;A2AKJ9;A2AKJ6
Stromal cell-derived factor 2-like protein 1	Sdf2l1	-0.389154434204102	1.39456819135874	Q9ESP1
Succinate dehydrogenase [ubiquinone] flavoprotein subunit, mitochondrial	Sdha	-0.126012802124023	1.36833794817542	Q8K2B3
Translocation protein SEC63 homolog	Sec63	0.923604965209961	0	Q8VHE0
Septin-11;Septin-6	Sept11;Sept6	0.0290374755859375	0.000857329168132277	A0A0J9YTY0;A0A0J9YUL3;Q8C1B7;Q9R1T4
Plasminogen activator inhibitor 1 RNA-binding protein	Serbp1	-0.487876892089844	2.34110136966503	Q3UMP4;Q9CY58;A0A0N4SV32
Protein SET	Set	-0.430835723876953	3.21932113096441	Q9EQU5;A2BE93;A2BE92
Splicing factor 3A subunit 1	Sf3a1	-0.458839416503906	0	Q8K4Z5
Splicing factor 3B subunit 5	Sf3b5	-0.218948364257813	1.66264315856971	Q923D4
Splicing factor, proline- and glutamine-rich	Sfpq	-0.510641098022461	2.40462887299862	Q8VIJ6
Small glutamine-rich tetratricopeptide repeat-containing protein alpha	Sgta	-0.0428199768066406	0.0697812129007147	Q8BJU0;A0A1W2P6P1;A0A1W2P7I5
SH3 domain-binding glutamic acid-rich-like protein	Sh3bgrl	0.204456329345703	0.390170273830896	Q9JJU8
Endophilin-A2	Sh3gl1	-0.0793113708496094	0.0499307980255047	Q62419;A0A3B2W7K0
Serine hydroxymethyltransferase	Shmt2	0.359354019165039	2.86155331260375	Q9CZN7
S-phase kinase-associated protein 1	Skp1	0.157917022705078	0	Q9WTX5
ADP/ATP translocase 1	Slc25a4	0.469968795776367	0.508911110975158	P48962
ADP/ATP translocase 2;ADP/ATP translocase 2, N-terminally processed	Slc25a5	0.241060256958008	1.70275875979945	P51881
	Slc2a6	0.582418441772461	0	Q3UDF0;A2AR27
Sugar phosphate exchanger 2	Slc37a2	0.27971076965332	1.64362149539283	Q9WU81
Transporter;Sodium- and chloride-dependent betaine transporter	Slc6a12	0.318511962890625	0.427627324812055	E9PXG1;G5E8Z4;Q8VCS9;P31651
High affinity cationic amino acid transporter 1	Slc7a1	0.335886001586914	0.703546157969908	Q09143;E9Q3N1
Acid sphingomyelinase-like phosphodiesterase 3b	Smpdl3b	0.480186462402344	2.14255413815871	P58242
Synaptosomal-associated protein;Synaptosomal-associated protein 23	Snap23	0.955936431884766	0	B0R030;Q9D3L3;O09044
Staphylococcal nuclease domain-containing protein 1	Snd1	0.2724609375	1.40063712840934	Q78PY7;Q3TJ56
U1 small nuclear ribonucleoprotein 70 kDa	Snrnp70	-0.419862747192383	0.818812991252137	Q62376
Small nuclear ribonucleoprotein Sm D3	Snrpd3	0.608669281005859	0	P62320;A0A1W2P7K5
Sorting nexin-3	Snx3	-0.202310562133789	0.988593047451552	D3Z789;D3Z6Z0;Q78ZM0;O70492
Sorting nexin-9	Snx9	0.371120452880859	1.06520198526148	Q91VH2
Superoxide dismutase [Cu-Zn]	Sod1	0.129894256591797	1.16645242066402	P08228
Superoxide dismutase [Mn], mitochondrial	Sod2	-0.607414245605469	1.16202130517243	P09671;A0A3B2WBF0
Sprouty-related, EVH1 domain-containing protein 1	Spred1	0.0468406677246094	0	Q924S8
Spermidine synthase	Srm	0.0443954467773438	0.705483408111723	Q64674
Serine/arginine repetitive matrix protein 1	Srrm1	-0.321928024291992	0.814345002878226	A2A8V8;A2A8V9;E9PUK6;Q52KI8;E9QKA4
Serine/arginine repetitive matrix protein 2	Srrm2	-0.345924377441406	1.92003276908473	Q8BTI8
Serine/arginine-rich splicing factor 1	Srsf1	0.176609039306641	1.38166488425803	H7BX95;Q6PDM2;F7AI47
Serine/arginine-rich splicing factor 2	Srsf2	0.15196418762207	1.265078947801	Q62093
Serine/arginine-rich splicing factor 3	Srsf3	0.458133697509766	0.587909035907057	P84104
Serine/arginine-rich splicing factor 5	Srsf5	-0.237016677856445	0.56603327310794	Q9D8S5;O35326
Serine/arginine-rich splicing factor 6	Srsf6	-0.26458740234375	1.48300403788648	Q3TWW8
Serine/arginine-rich splicing factor 7	Srsf7	-0.108192443847656	1.04537893013691	A0A3Q4EH04;A0A3Q4L335;A0A3Q4L393;Q8BL97
Serine/arginine-rich splicing factor 9	Srsf9	-0.269744873046875	3.38325345571973	Q9D0B0;F6RTE1
Lupus La protein homolog	Ssb	-0.28746223449707	1.35046579250649	P32067;A2AR07
Single-stranded DNA-binding protein;Single-stranded DNA-binding protein, mitochondrial	Ssbp1	-0.184835433959961	0.965303367898267	Q8R2K3;Q9CYR0
Hsc70-interacting protein	St13	-0.335073471069336	1.60429489085259	Q99L47;F8WJK8
Stress-induced-phosphoprotein 1	Stip1	0.100372314453125	1.55903524171957	Q60864
Stathmin	Stmn1	-0.329153060913086	1.54893700348999	P54227;D3Z1Z8;D3Z5N2
Erythrocyte band 7 integral membrane protein	Stom	0.584566116333008	2.80821369176132	P54116
Stomatin-like protein 2, mitochondrial	Stoml2	0.107851028442383	0.178163240012099	Q99JB2;A2AG39;F6WI02
Serine-threonine kinase receptor-associated protein	Strap	0.273487091064453	1.4450784949125	Q9Z1Z2
STIP1 homology and U box-containing protein 1	Stub1	0.0189647674560547	0	A0A494BBF6;A0A494BBI6;Q9WUD1
Syntaxin-12	Stx12	1.16453742980957	0	Q9ER00
Syntaxin-4	Stx4	0.169183731079102	0	P70452
Syntaxin-7	Stx7	0.535181045532227	2.87922139332823	Q8BH40;O70439
Activated RNA polymerase II transcriptional coactivator p15	Sub1	0.451311111450195	2.57991781645229	P11031
Suppressor of G2 allele of SKP1 homolog	Sugt1	0.0395889282226563	0.0395345134456971	Q9CX34
Heterogeneous nuclear ribonucleoprotein Q	Syncrip	-0.0228061676025391	0.0651810387695449	G3UZ48;G3UZI2;A0A0R4J259;G3V018;Q7TMK9
SUZ domain-containing protein 1	Szrd1	0.147268295288086	0.889503202914505	A2AA85;Q6NXN1
Transgelin-2	Tagln2	-0.301956176757813	0.710961168085402	Q9WVA4;A0A0A6YXG6
Transaldolase	Taldo1	0.0079345703125	0.187820742424604	A0A1B0GR11;Q93092
TAR DNA-binding protein 43	Tardbp	0.0629978179931641	0.226245007405205	Q921F2;A0A087WQA5;Q6VYI4;Q6VYI5;Q8BLD4;Q8R0B4;A0A087WRZ5;A0A087WR97;A0A087WSH7;A0A087WQX8;H3BJV1;A0A087WRP4;A0A087WS74;A0A087WNY6
Transcription elongation factor B polypeptide 1	Tceb1	0.228660583496094	0.934008255462049	A0A087WPE4;A0A087WQE6;A0A087WNT1;P83940
Treacle protein	Tcof1	-0.0754890441894531	0.871503226727714	H3BL37;O08784;H3BIX0;F6R3V4
T-complex protein 1 subunit alpha	Tcp1	-0.353105545043945	3.05664398433971	P11983
Testin	Tes;Gm4907	-0.0489063262939453	0	D6RH72;Q3ULB1;Q921W7;P47226;B1AXB9
Mitochondrial import inner membrane translocase subunit Tim13	Timm13	-0.0243206024169922	0.289859236346352	P62075;A0A1W2P756;A0A1W2P7H2
Mitochondrial import inner membrane translocase subunit Tim8 A	Timm8a1	0.239665985107422	1.22208736102073	Q9WVA2
Mitochondrial import inner membrane translocase subunit Tim8 B	Timm8b	0.193038940429688	1.05533877605547	P62077
Mitochondrial import inner membrane translocase subunit Tim9	Timm9	0.188791275024414	0.540650321491102	Q9WV98;A0A1Y7VIZ6;A0A1Y7VL11
TERF1-interacting nuclear factor 2	Tinf2	0.566726684570313	0	A0A2I3BRI7;Q8K1K3;A0A2I3BRL3;Q9QXG9
Talin-1	Tln1	0.176958084106445	1.43779951405275	P26039
Toll-like receptor;Toll-like receptor 2	Tlr2	0.433891296386719	1.98422992422705	G3X8Y8;Q9QUN7
Transmembrane protein 176B	Tmem176b	0.389059066772461	0.799059461132946	Q9R1Q6
Tropomodulin-3	Tmod3	0.0441570281982422	0.249797197379042	Q9JHJ0
Lamina-associated polypeptide 2, isoforms beta/delta/epsilon/gamma;Lamina-associated polypeptide 2, isoforms alpha/zeta	Tmpo	-0.224338531494141	2.33392377918307	Q61029;Q61033
Thymosin beta-4;Hematopoietic system regulatory peptide	Tmsb4x	-0.448049545288086	1.76768583754691	P20065
DNA topoisomerase 1	Top1	-0.208597183227539	1.85743744367266	Q04750
Tumor protein D52	Tpd52	-0.32257080078125	2.09914843965046	D3Z637;D3Z125;E9PUA7;D3Z7X7;F8WHQ1;Q62393
Triosephosphate isomerase	Tpi1	-0.425516128540039	3.47541615955724	P17751;H7BXC3
Tropomyosin alpha-1 chain	Tpm1	-0.0177383422851563	0.107086061307998	G5E8R1;G5E8R0;E9Q455;B7ZNL3;F8WID5;E9Q452;Q8BSH3;E9Q454;P58771
	Tpm3	-0.0358047485351563	0.567667059922212	E9Q7Q3;D3Z6I8
	Tpm3-rs7;Tpm3	0.0885906219482422	0.302466879764348	D3Z2H9;E9Q5J9
Tropomyosin alpha-4 chain	Tpm4	-0.018798828125	0.278620017108802	Q6IRU2
Tripeptidyl-peptidase 2	Tpp2	0.259258270263672	0	Q64514;Q05DJ9;A0A087WRC0
Transformer-2 protein homolog alpha	Tra2a	0.184114456176758	1.81220926549702	A0A0N4SVC2;E9QP00;Q6PFR5
Heat shock protein 75 kDa, mitochondrial	Trap1	-0.241073608398438	1.14743660394143	Q9CQN1
Multifunctional methyltransferase subunit TRM112-like protein	Trmt112	-0.421825408935547	0	Q8VCR4;Q9DCG9
Tumor susceptibility gene 101 protein	Tsg101	0.352350234985352	2.0421665997012	Q61187;A0A1B0GS09
Tetraspanin-4;Tetraspanin	Tspan4	0.181282043457031	1.74758407989401	A0A668KLD1;Q9DCK3;D3Z0B7;D3Z0T3
Tubulin alpha-1A chain;Tubulin alpha-1C chain;Tubulin alpha-1B chain;Tubulin alpha-3 chain;Tubulin alpha-8 chain	Tuba1a;Tuba1c;Tuba1b;Tuba3a;Tuba8	-0.296030044555664	1.7835581630604	P68369;P68373;P05213;P05214;Q9JJZ2
Tubulin beta-4B chain;Tubulin beta-4A chain	Tubb4b;Tubb4a	-0.362722396850586	1.51580879504338	P68372;Q9D6F9
Tubulin beta-5 chain;Tubulin beta-2B chain;Tubulin beta-2A chain	Tubb5;Tubb2b;Tubb2a	-0.343151092529297	2.26210045331772	P99024;Q9CWF2;Q7TMM9
Elongation factor Tu, mitochondrial	Tufm	-0.00966072082519531	0.0635112661775705	Q8BFR5
Thioredoxin	Txn	0.156692504882813	1.35814661537404	P10639
Thioredoxin, mitochondrial	Txn2	0.453298568725586	2.5392939549217	G3UZY2;P97493;G3UX99;A2A439
Thioredoxin domain-containing protein 12	Txndc12	-0.139659881591797	1.26378630459631	Q9CQU0
Thioredoxin domain-containing protein 17	Txndc17	-0.302751541137695	0.636664572179568	Q9CQM5
Thioredoxin domain-containing protein 5	Txndc5	0.0647754669189453	0.742290626460054	Q91W90;E9PXX7;A0A0R4J1Y7
Thioredoxin-like protein 1	Txnl1	0.126249313354492	0.801014908145203	A0A494BBI1;A0A494B955;A0A498WGD8;Q8CDN6
Splicing factor U2AF 65 kDa subunit	U2af2	0.42011833190918	0.999285601881791	Q80XR5;P26369;Q3KQM4
Ubiquitin-like modifier-activating enzyme 1	Uba1	0.255626678466797	0.398560781711665	Q02053
Ubiquitin-associated protein 2-like	Ubap2l	-0.415842056274414	2.08959546960262	Q80X50;A0A0H2UH17;A0A0G2JDV6;A0A0G2JGD0;A0A0G2JG47
Ubiquilin-1	Ubqln1	0.0533123016357422	0	Q8R317
UDP-glucose:glycoprotein glucosyltransferase 1	Uggt1	-0.211957931518555	1.99037647527992	Q6P5E4
Cytochrome b-c1 complex subunit 1, mitochondrial	Uqcrc1	0.367832183837891	1.38498511738624	Q9CZ13
Cytochrome b-c1 complex subunit 6, mitochondrial	Uqcrh	0.275707244873047	1.2563191205542	P99028
Ubiquitin carboxyl-terminal hydrolase;Ubiquitin carboxyl-terminal hydrolase 14	Usp14	-0.0611515045166016	0.044561346664505	E9PYI8;Q9JMA1
Ubiquitin carboxyl-terminal hydrolase;Ubiquitin carboxyl-terminal hydrolase 5	Usp5	-0.0653514862060547	0.426531081141205	Q3U4W8;P56399
Vesicle-associated membrane protein 3;Vesicle-associated membrane protein 2	Vamp3;Vamp2	0.254779815673828	2.61602486859615	P63024;B0QZN5;P63044
Vesicle-associated membrane protein 8	Vamp8	0.465404510498047	2.63369480117404	O70404;A0A0R4J0R1
Valine--tRNA ligase	Vars	-0.345048904418945	1.34643924055944	Q9Z1Q9;G3UY93;G3UZ22
Vasodilator-stimulated phosphoprotein	Vasp	-0.17094612121582	1.38493434958014	P70460
Transitional endoplasmic reticulum ATPase	Vcp	-0.527957916259766	3.1104515137658	Q01853
Voltage-dependent anion-selective channel protein 1	Vdac1	-0.0711994171142578	0.61873982103072	Q60932
Voltage-dependent anion-selective channel protein 2	Vdac2	0.266878128051758	1.41300407946709	D3YZT5;A0A286YCR8;Q60930;G3UX26;D3YUN8
Vimentin	Vim	-0.553621292114258	3.70541622815008	P20152;A0A0A6YWC8
Vacuolar protein sorting-associated protein 35	Vps35	0.143877029418945	0.35393179590067	Q9EQH3
Vacuolar protein sorting-associated protein 37B	Vps37b	0.123516082763672	0.240395187230937	Q8R0J7
Vacuolar protein sorting-associated protein 37C	Vps37c	0.395904541015625	0.996772538178032	Q8R105;A0A494BAY0;A0A494BAR3
WD repeat-containing protein 1	Wdr1	0.349275588989258	0	O88342;A0A0J9YU05
Ribosome biogenesis protein WDR12	Wdr12	-0.149808883666992	0	Q9JJA4
Methylosome protein 50	Wdr77	0.282350540161133	1.273540038742	Q99J09;F7D5L2
YTH domain-containing family protein 2	Ythdf2	-0.318920135498047	0	Q91YT7
14-3-3 protein beta/alpha;14-3-3 protein beta/alpha, N-terminally processed	Ywhab	-0.303869247436523	0.676904945042015	Q9CQV8;A2A5N1
14-3-3 protein epsilon	Ywhae	0.183443069458008	1.12011898997742	P62259
14-3-3 protein gamma;14-3-3 protein gamma, N-terminally processed	Ywhag	0.122257232666016	1.05668000019108	P61982
14-3-3 protein eta	Ywhah	-0.136077880859375	0.163687568823622	P68510
14-3-3 protein zeta/delta	Ywhaz	0.0590286254882813	0.165928243687879	P63101;A0A2I3BQ03
Zinc finger CCCH-type antiviral protein 1	Zc3hav1	0.357030868530273	0	Q3UPF5;D3Z5I1
BUB3-interacting and GLEBS motif-containing protein ZNF207	Znf207;Zfp207	-0.21742057800293	0	Q9JMD0;M0QWF0

## Sheet: Downregulate in M.ab-infect EV 
Protein Names	Gene Names	Log2 Fold Change	-Log p-value	Majority Protein IDs
Antigen Ki67	Mki67	-3.29146289825439	2.72534388017413	E9PVX6
nuclear mitotic apparatus protein 1	Numa1	-2.02269554138184	2.00164111851855	E9Q7G0
Nucleoprotein TPR	Tpr	-1.85745429992676	2.83288589187709	F6ZDS4;Q7M739
Nuclear ubiquitous casein and cyclin-dependent kinase substrate 1	Nucks1	-1.37788009643555	2.2287527937393	A0A087WRY3;Q80XU3
Lysozyme C-2	Lyz2	-1.18535995483398	5.00471344348292	P08905
Succinate dehydrogenase [ubiquinone] iron-sulfur subunit, mitochondrial	Sdhb	-1.18464279174805	3.81329214998146	Q9CQA3
Y-box-binding protein 3	Ybx3	-1.15870475769043	2.74866712052474	Q9JKB3
Fumarate hydratase, mitochondrial	Fh	-1.15144729614258	3.05804035514275	P97807
40S ribosomal protein S19	Rps19	-1.12711334228516	4.51068228089242	Q9CZX8;D3YUT3;D3YUG3;D3Z5R8;D3Z722;S4R223
Non-POU domain-containing octamer-binding protein	Nono	-1.0887336730957	3.38311358742889	Q99K48
Long-chain specific acyl-CoA dehydrogenase, mitochondrial	Acadl	-1.05738639831543	2.79888608404628	A0A0R4J083;P51174
Protein disulfide-isomerase A6	Pdia6	-1.05561828613281	2.48562863883958	Q922R8;Q3TML0;F7DBQ0
Histone H1.5	Hist1h1b	-1.03788375854492	4.06272289142489	P43276
Protein disulfide-isomerase A3	Pdia3	-1.00773239135742	5.26394116510179	P27773
Hypoxia up-regulated protein 1	Hyou1	-1.00391006469727	3.69153422463891	Q9JKR6
Nucleoside diphosphate kinase;Nucleoside diphosphate kinase A	Nme1	-0.957178115844727	4.99798711908347	Q5NC80;P15532
Histone H1.4	Hist1h1e	-0.953601837158203	4.35423443674182	P43274
DnaJ homolog subfamily C member 3	Dnajc3	-0.929704666137695	3.48471588496407	Q91YW3
Histone H4	Hist1h4a	-0.929594039916992	4.01483166220024	P62806
ATP synthase subunit alpha, mitochondrial;ATP synthase subunit alpha	Atp5a1	-0.92852783203125	4.48643521315975	Q03265;D3Z6F5
Protein RCC2	Rcc2	-0.910497665405273	1.9863988356177	Q8BK67;A2AWQ2
Histone H1.2	Hist1h1c	-0.910167694091797	4.16765135619377	P15864
Histone H1.0;Histone H1.0, N-terminally processed	H1f0	-0.891502380371094	2.28041334848701	P10922
Endoplasmic reticulum resident protein 29	Erp29	-0.886735916137695	4.32677553551488	P57759
Succinyl-CoA ligase [ADP/GDP-forming] subunit alpha, mitochondrial	Suclg1	-0.876960754394531	2.5119468845924	Q9WUM5
Nuclease-sensitive element-binding protein 1	Ybx1	-0.876401901245117	3.161870350749	P62960;A2BGG7
Cold shock domain-containing protein E1	Csde1	-0.874664306640625	1.50849321709179	Q8JZN2;Q91W50;A0A0G2JF72
Prohibitin	Phb	-0.867485046386719	4.46455618779906	P67778;Q5SQG5
Peptidyl-prolyl cis-trans isomerase B	Ppib	-0.859947204589844	3.77785500666942	P24369
Histone H1.1	Hist1h1a	-0.854915618896484	4.0502495788898	P43275
High mobility group protein B1	Hmgb1	-0.851301193237305	4.1998717967489	A0A0J9YUD8;A0A0J9YUZ4;P63158;D3YVC6;D3YZ18
Thyroid hormone receptor-associated protein 3	Thrap3	-0.8282470703125	2.5387496986491	Q569Z6;Q8BZN7
Dihydrolipoyl dehydrogenase, mitochondrial	Dld	-0.82423210144043	3.14545568258465	O08749
Succinyl-CoA ligase [GDP-forming] subunit beta, mitochondrial	Suclg2	-0.780900955200195	2.79003074237097	Q9Z2I8
40S ribosomal protein SA	Rpsa	-0.766681671142578	4.14804450800428	P14206;A0A1L1SRW0
Glutamate dehydrogenase 1, mitochondrial	Glud1	-0.757287979125977	3.82199390646514	P26443
3-hydroxyisobutyrate dehydrogenase, mitochondrial	Hibadh	-0.75324821472168	2.10294373603674	Q99L13
Heterochromatin protein 1-binding protein 3	Hp1bp3	-0.752208709716797	2.59858299489008	Z4YKB8;Q3TEA8;Z4YKA3;A2AM70;A2AM65
SAP domain-containing ribonucleoprotein	Sarnp	-0.747699737548828	1.30063696490172	Q9D1J3;A0A1W2P7G2;A0A1W2P6N2
Protein disulfide-isomerase A4	Pdia4	-0.744524002075195	4.71788551090204	A0A0R4J0Z1;P08003
Cystatin-C	Cst3	-0.739538192749023	3.26270148453441	P21460;A2APX3
Cytochrome b-c1 complex subunit 2, mitochondrial	Uqcrc2	-0.735113143920898	4.40685058350991	Q9DB77
High mobility group protein B2	Hmgb2	-0.728063583374023	2.71456246698913	P30681;A0A1B0GQX9
Endoplasmin	Hsp90b1	-0.720088958740234	4.62322808688125	P08113;F7C312
Aldehyde dehydrogenase, mitochondrial	Aldh2	-0.720035552978516	2.75775581804341	P47738;A0A0G2JEU1
Histone H1.3	Hist1h1d	-0.718025207519531	1.73637718760676	P43277
Bcl-2-associated transcription factor 1	Bclaf1	-0.713594436645508	2.98933273923172	Q8K019;A0A087WQA0;F8WI22;A0A087WRN1
40S ribosomal protein S20	Rps20	-0.713523864746094	1.36945807756738	P60867
Macrophage-capping protein	Capg	-0.711816787719727	2.97076098472841	Q99LB4;D3YTL5;P24452
Ribosome biogenesis regulatory protein homolog	Rrs1	-0.707071304321289	3.00635927278074	Q9CYH6
Heterogeneous nuclear ribonucleoprotein M	Hnrnpm	-0.695196151733398	4.85270251785311	Q9D0E1;B8JK33;B8JK32
Heterogeneous nuclear ribonucleoprotein D0	Hnrnpd	-0.694911956787109	3.05766117280667	F6ZV59;G5E8G0;G3X9W0;Q60668;E9Q5B6;F6SHF3
Kinesin-like protein KIF23	Kif23	-0.694524765014648	1.64498936944628	E9Q5G3;A0A1L1SRP4
60S ribosomal protein L13	Rpl13	-0.687366485595703	2.01821024922393	P47963
Splicing factor 3B subunit 1	Sf3b1	-0.666482925415039	1.28922379619721	Q99NB9;G5E866
Proteasome subunit alpha type-1	Psma1	-0.649599075317383	1.47336122272679	A0A1B0GS70;Q9R1P4
Actin-related protein 2/3 complex subunit 3	Arpc3	-0.647172927856445	1.97623266901052	Q9JM76;H7BWZ3
COX assembly mitochondrial protein homolog	Cmc1	-0.643436431884766	1.75752000019756	Q9CPZ8
Splicing factor U2AF 35 kDa subunit	U2af1	-0.640529632568359	1.81306379499136	Q9D883;G3UW94;A0A494B947
Branched-chain-amino-acid aminotransferase;Branched-chain-amino-acid aminotransferase, mitochondrial	Bcat2	-0.637893676757813	2.62961284454455	O88374;A0A1B0GX27;O35855
Tubulin-specific chaperone A	Tbca	-0.631984710693359	2.07758708022947	A0A1Y7VJ48;P48428
Myeloid-derived growth factor	Mydgf	-0.630014419555664	2.58939904923017	Q9CPT4
Heterogeneous nuclear ribonucleoprotein A/B	Hnrnpab	-0.629690170288086	1.94998365996411	Q20BD0;Q80XR6;Q99020
RuvB-like 2	Ruvbl2	-0.629453659057617	2.72812754737346	Q9WTM5;A0A1B0GSR4;A0A1B0GRW3
Apoptotic chromatin condensation inducer in the nucleus	Acin1	-0.621980667114258	2.32651894629648	F6RJ39;Q9JIX8;B8JJ91;Q52KR6;B8JJ92
40S ribosomal protein S14	Rps14	-0.620887756347656	2.71853806693691	P62264;D3YVF4;D3Z7I1
Cytochrome b-c1 complex subunit 7	Uqcrb	-0.617313385009766	1.75930909560013	Q9CQB4;Q9D855
NADH-ubiquinone oxidoreductase 75 kDa subunit, mitochondrial	Ndufs1	-0.616107940673828	3.6211025261163	Q91VD9
Probable ATP-dependent RNA helicase DDX5	Ddx5	-0.612525939941406	1.37472168213251	Q8BTS0;Q61656;S4R1I6
Heat shock 70 kDa protein 4	Hspa4	-0.608015060424805	1.37631549786447	Q3U2G2;Q61316
Electron transfer flavoprotein subunit beta	Etfb	-0.604698181152344	2.62945108379646	Q9DCW4;A0A0U1RNP5;A0A0N4SVE0;A0A0U1RNR3;A0A0U1RNK9
Aconitate hydratase, mitochondrial	Aco2	-0.603296279907227	3.68909240862346	Q99KI0
Transketolase	Tkt	-0.591100692749023	3.91033310583034	P40142;A0A286YE28

## Sheet: Unique in Uninfected EV
Protein Names	Gene Names	Majority Protein IDs
Ubiquitin domain-containing protein UBFD1	Ubfd1	Q78JW9
Vigilin	Hdlbp	A0A087WP83;Q8VDJ3
LYR motif-containing protein 4	Lyrm4	Q8K215
Dihydrolipoyllysine-residue succinyltransferase component of 2-oxoglutarate dehydrogenase complex, mitochondrial	Dlst	Q9D2G2
28S ribosomal protein S26, mitochondrial	Mrps26	Q80ZS3
40S ribosomal protein S23	Rps23	P62267
Proteasome subunit alpha type-2	Psma2	P49722;Q8BKE0
Medium-chain specific acyl-CoA dehydrogenase, mitochondrial	Acadm	P45952
V-type proton ATPase subunit E 1	Atp6v1e1	P50518
Hematological and neurological expressed 1-like protein	Hn1l	Q6PGH2
Ubiquitin-conjugating enzyme E2 N	Ube2n	P61089;A0A1W2P7Z3
Splicing factor 1	Sf1	E9Q4Q2;D3YZC9;D3YZD0;Q64213;F8WHF9
Eukaryotic translation initiation factor 2 subunit 1	Eif2s1	Q6ZWX6
Palmitoyl-protein thioesterase 1	Ppt1	O88531
ES1 protein homolog, mitochondrial	D10Jhu81e	Q9D172;A0A1W2P7B6
Proteasome subunit beta type-7	Psmb7	P70195
Splicing factor 3b subunit 2	Sf3b2	A0A494B9S9;Q3UJB0
Isocitrate dehydrogenase [NAD] subunit gamma 1, mitochondrial	Idh3g	P70404
KH domain-containing, RNA-binding, signal transduction-associated protein 1	Khdrbs1	Q60749
Asparagine--tRNA ligase, cytoplasmic	Nars	A0A494BAX5;A0A494BB89;A0A498WGK2;Q8BP47
Cell growth-regulating nucleolar protein	Lyar	Q08288
Transcription elongation factor B polypeptide 2	Tceb2	A0A3B2WBM3;P62869
NHP2-like protein 1;NHP2-like protein 1, N-terminally processed	Nhp2l1	Q9D0T1
Inorganic pyrophosphatase 2, mitochondrial	Ppa2	Q91VM9;D3Z636;G8JL76
Hydroxymethylglutaryl-CoA lyase, mitochondrial	Hmgcl	P38060
RNA-binding protein 25	Rbm25	B2RY56;S4R2B0
DnaJ homolog subfamily C member 7	Dnajc7	A0A6I8MWZ1;A2A5E1;A0A6I8MX00;A0A6I8MWX8;Q9QYI3;F7BTP8;A0A6I8MWZ9;A0A6I8MWY7
Trifunctional enzyme subunit beta, mitochondrial;3-ketoacyl-CoA thiolase	Hadhb	Q99JY0;D3YXU1
Myc box-dependent-interacting protein 1	Bin1	A0A3Q4EBK4;Q6P1B9;O08539
Heterogeneous nuclear ribonucleoprotein A0	Hnrnpa0	Q9CX86
Protein DEK	Dek	Q7TNV0;E9Q8Y1;D3YVJ6
High mobility group protein HMG-I/HMG-Y	Hmga1	Q3TE85;A0A338P6F6;P17095;A0A338P6E8
Pyruvate dehydrogenase E1 component subunit alpha, somatic form, mitochondrial	Pdha1	P35486
Protein NDRG2	Ndrg2	A0A2I3BPW0;Q9QYG0
Glutathione reductase, mitochondrial	Gsr	P47791
Protein phosphatase 1 regulatory subunit 14B	Ppp1r14b	A0A494BB30;Q62084;A0A494B933;A0A494B9R1
N-acetylneuraminic acid synthase	Nans	Q99J77
Flavin reductase (NADPH)	Blvrb	E9PZC3;Q923D2;E9PZC4
Myelin expression factor 2	Myef2	A2ATP5;A2ATP6;Q8C854
Neutrophil cytosol factor 1	Ncf1	S4R293;F8WH69;Q09014
Polymerase delta-interacting protein 3	Poldip3	Q8BG81;Q3UDD3
Small nuclear ribonucleoprotein F	Snrpf	P62307
Cleavage and polyadenylation specificity factor subunit 6	Cpsf6	H3BJ30;H3BJW3;Q6NVF9;H3BKW0
Copine-1	Cpne1	F6R587;Q8C166;V9GXM6;B7ZCP4
Succinyl-CoA ligase [ADP-forming] subunit beta, mitochondrial	Sucla2	Q9Z2I9
40S ribosomal protein S17	Rps17	P63276
Lysosomal alpha-mannosidase	Man2b1	O09159
Isovaleryl-CoA dehydrogenase, mitochondrial	Ivd	Q9JHI5
Cytochrome c oxidase assembly factor 3 homolog, mitochondrial	Coa3	E9Q6W2;Q9D2R6
Threonine--tRNA ligase, cytoplasmic	Tars	Q9D0R2
Matrin-3	Matr3	Q8K310;A0A494B9B1;A0A494BAZ2;A0A494B9X1;A0A494BAZ7;A0A494BAD4
Hematological and neurological expressed 1 protein;Hematological and neurological expressed 1 protein, N-terminally processed	Hn1	P97825
ELAV-like protein 1	Elavl1	P70372
Dihydropyrimidinase-related protein 2	Dpysl2	O08553
Hsp90 co-chaperone Cdc37;Hsp90 co-chaperone Cdc37, N-terminally processed	Cdc37	Q61081;A0A1L1STC0
Microtubule-associated protein RP/EB family member 1	Mapre1	Q61166
Choline transporter-like protein 1	Slc44a1	A2AMH3;A2AMH5;A2AMH4;Q6X893
3-ketoacyl-CoA thiolase, mitochondrial	Acaa2	Q8BWT1
Biliverdin reductase A	Blvra	Q9CY64;A2ASB8;A2ASB7;A2ASB1
DNA (cytosine-5)-methyltransferase 1;DNA (cytosine-5)-methyltransferase	Dnmt1	P13864;J3QNW0
Rac GTPase-activating protein 1	Racgap1	Q9WVM1;E9Q9N9
Splicing factor 45	Rbm17	Q8JZX4;A2AP40
Serrate RNA effector molecule homolog	Srrt	Q99MR6;A0A0G2JDF1;A0A0G2JDN3
Hypoxanthine-guanine phosphoribosyltransferase	Hprt1	P00493
U1 small nuclear ribonucleoprotein C	Snrpc	Q62241;A0A3B2W450;A0A3B2WCR6
Methylmalonyl-CoA mutase, mitochondrial	Mut	P16332
Cytosolic non-specific dipeptidase	Cndp2	Q9D1A2;A0A494B9S3
Histidine ammonia-lyase	Hal	P35492
NADH dehydrogenase [ubiquinone] 1 alpha subcomplex subunit 7	Ndufa7	Q9Z1P6
Ran-binding protein 3	Ranbp3	A0A3B2WCL5;Q9CT10
Very long-chain specific acyl-CoA dehydrogenase, mitochondrial	Acadvl	P50544;B1AR28
26S proteasome non-ATPase regulatory subunit 9	Psmd9	Q9CR00;A0A0G2JGN6
Na(+)/H(+) exchange regulatory cofactor NHE-RF1	Slc9a3r1	P70441
Luc7-like protein 3	Luc7l3	Q5SUF2
Metastasis-associated protein MTA2	Mta2	Q9R190
Condensin complex subunit 2	Ncaph	Q8C156
Deoxynucleotidyltransferase terminal-interacting protein 2	Dnttip2	Q8R2M2
Zinc finger Ran-binding domain-containing protein 2	Zranb2	E9PUD0;D3Z4U0;Q9R020
NAD-dependent malic enzyme, mitochondrial	Me2	Q99KE1
Cell division cycle 5-like protein	Cdc5l	Q6A068;A0A1W2P855;A0A1W2P7Z8;A0A1W2P7S8;A0A1W2P7H4;A0A1W2P6Q8
tRNA-splicing ligase RtcB homolog	Rtcb	Q99LF4
Zinc finger CCCH domain-containing protein 15	Zc3h15	Q3TIV5
Shootin-1	Kiaa1598	Q8K2Q9
Ubiquitin-conjugating enzyme E2 K	Ube2k	F8WIC2;A0A0J9YUI1;D3Z4U3;P61087;A0A0J9YU07
Presequence protease, mitochondrial	Pitrm1	Q8K411
Methionine--tRNA ligase, cytoplasmic	Mars	Q68FL6;E9QB02;F6W0G8
ERO1-like protein beta	Ero1lb	A0A1Y7VNF4;A0A1Y7VJM4;Q8R2E9
Tubulin-folding cofactor B	Tbcb	Q9D1E6
Nucleolar protein 56	Nop56	Q9D6Z1;F7CHQ7;F6U250;F6V095;A2APD7
28S ribosomal protein S23, mitochondrial	Mrps23	F7ARZ1;Q8VE22;Q3TI14;A7M7Q8
Transcription elongation factor A protein 1	Tcea1	E9PYD5;P10711
Nuclear pore complex protein Nup93	Nup93	Q8BJ71
Thioredoxin reductase 1, cytoplasmic	Txnrd1	Q9JMH6
Tyrosine--tRNA ligase;Tyrosine--tRNA ligase, cytoplasmic;Tyrosine--tRNA ligase, cytoplasmic, N-terminally processed	Yars	A2A7S7;Q91WQ3
Radixin	Rdx	A0A5F8MPB9;P26043
SH3 domain-containing kinase-binding protein 1	Sh3kbp1	Q8R550;B0R0Y8
2-oxoisovalerate dehydrogenase subunit alpha, mitochondrial	Bckdha	Q3U3J1;P50136
Apoptosis inhibitor 5	Api5	O35841
DNA helicase;DNA replication licensing factor MCM6	Mcm6	Q3ULG5;P97311
Pre-mRNA-processing-splicing factor 8	Prpf8	Q99PV0
E3 ubiquitin-protein ligase UHRF1	Uhrf1	Q8VDF2;E9Q5Y5
SUMO-conjugating enzyme UBC9	Ube2i	Q8CFZ0;G3UYP0;P63280
High mobility group protein HMGI-C	Hmga2	Q6NSP9;P52927
Adenosine kinase	Adk	P55264;A0A286YCD7
Cytosol aminopeptidase	Lap3	Q9CPY7
28S ribosomal protein S9, mitochondrial	Mrps9	Q9D7N3
Coiled-coil domain-containing protein 124	Ccdc124	Q9D8X2
Pinin	Pnn	Q3TUQ5;O35691
Adenylosuccinate synthetase isozyme 2	Adss	P46664
GMP synthase [glutamine-hydrolyzing]	Gmps	Q3THK7
Synaptobrevin homolog YKT6	Ykt6	Q9CQW1
DNA damage-binding protein 1	Ddb1	Q3U1J4;A0A494BAF6
Cytoplasmic dynein 1 intermediate chain 2	Dync1i2	A2BFF8;Q3TPJ8;A2BFF5;A2BFF9;O88487
Poly [ADP-ribose] polymerase 12	Parp12	Q8BZ20
STE20-like serine/threonine-protein kinase	Slk	O54988
Nuclear cap-binding protein subunit 2	Ncbp2	A0A338P7L9;Q9CQ49
Apolipoprotein B receptor	Apobr	Q8VBT6
Ribosomal RNA processing protein 1 homolog A	Rrp1	P56183;A0A1W2P7C5
Transmembrane emp24 domain-containing protein 2	Tmed2	Q9R0Q3;F6V6T4;Q8BPI2
Ataxin-2	Atxn2	F6U2C2;E9QM77;O70305;F7B6X4;A0A286YDU2;F6V8M6
NAD kinase	Nadk	P58058;A2A9N9;A2A9P0;A2A9P2
Putative helicase MOV-10	Mov10	D3Z3E8;E9PW39;D3YVL0;P23249
Filamin-B	Flnb	Q80X90
Transcription activator BRG1	Smarca4	G3UX35;A0A0R4J170;Q3TKT4
