# Supplementary material for: Host Cell-Derived Extracellular Vesicles Regulate Iron Uptake in Recipient Macrophages during Mycobacterium abscessus Infection
Source: J Proteome Res. 2025 Oct 22;24(11):5523–35. doi: 10.1021/acs.jproteome.5c00399 (PMC12604032; doi:10.1021/acs.jproteome.5c00399)
Supplement: Supplementary file 3 [file pr5c00399_si_003.xlsx]

## Sheet: Transmembrane Proteins
Gene names	LFQ Intensity_M.ab Infected_1	LFQ Intensity_M.ab Infected_2	LFQ Intensity_M.ab Infected_3	LFQ Intensity _Uninfected_1	LFQ Intensity _Uninfected_2	LFQ Intensity _Uninfected_3	Log2FC	-Log p-value
Adam10	213440	236700	229760	184260	209080	185820	0.306223	1.46376
Cd47	231980	0	218390	145720	0	0	0.627254	0
Cd82	484400	510780	448960	382550	320890	348010	0.47707	2.14035
Itga4	1276100	1272400	1283200	940770	912420	916450	0.477613	5.29364
Itgam	608480	587510	667580	398720	344280	343360	0.821627	3.01092
Itgb1	1034700	1094000	1002000	813700	719880	779490	0.408611	2.62977
Itgb2	921090	977200	859920	640300	571110	597440	0.624548	2.97514
Lamp1	3588400	4100700	4240200	2412300	2540400	2374300	0.765461	3.04321
Lamp2	1431800	1113200	1268300	1123400	973830	1196400	0.175024	0.696418
Sdc4	318850	325380	325860	94089	106610	137800	1.60978	3.15883

## Sheet: Cytosolic Proteins
Gene names	LFQ Intensity_M.ab Infected_1	LFQ Intensity_M.ab Infected_2	LFQ Intensity_M.ab Infected_3	LFQ Intensity _Uninfected_1	LFQ Intensity _Uninfected_2	LFQ Intensity _Uninfected_3	Log2FC	-Log p-value
Acta1;Actc1;Actg2;Acta2	6919400	5545200	5460300	0	4185700	5141000	0.257479	0.846323
Actb;Actg1;Actg1	18911000	19873800	19382500	19034700	19677000	19594100	0.342747	0.627396
Actn4	383270	393460	414670	304990	306870	332910	0.358589	2.50424
Actr2	690070	511420	462240	591010	0	0	-0.208673	0
Actr3	1101500	928400	744490	883570	871210	870080	0.0917263	0.139216
Chmp4b	2946000	2982400	2792600	3995200	3651200	4120700	-0.43951	2.70359
Gapdh;Gm3839	5671400	5163300	6091100	6537300	6754800	6044300	-0.204988	1.08694
Hsp90ab1	2916500	2781900	2954900	3603600	3478800	3710000	-0.305201	2.97061
Hspa8	9003200	8917900	9519800	9214300	9615000	9987600	-0.0948486	0.721831
Pdcd6ip	4132600	4067100	4139300	3971300	3784000	3759000	0.127138	1.72451
Sdcbp	6303900	6260800	6888000	6819700	6550400	6184600	-0.0553398	0.0439166
Tsg101	310710	362220	332360	275240	260340	252190	0.35235	2.04217
Tuba1a;Tuba1c;Tuba1b;Tuba3a;Tuba8	1999900	2069900	1985800	2455400	2763200	2310100	-0.29603	1.78356
Tubb4b;Tubb4a	1398600	1585800	1595900	2039100	1781900	2331100	-0.362722	1.51581
Tubb5;Tubb2b;Tubb2a	1252400	1316600	1211900	1618200	1588700	1466000	-0.343151	2.2621
