# Supplementary material for: Host Cell-Derived Extracellular Vesicles Regulate Iron Uptake in Recipient Macrophages during Mycobacterium abscessus Infection
Source: J Proteome Res. 2025 Oct 22;24(11):5523–35. doi: 10.1021/acs.jproteome.5c00399 (PMC12604032; doi:10.1021/acs.jproteome.5c00399)
Supplement: Supplementary file 4 [file pr5c00399_si_004.xlsx]

## Sheet: Sheet1
Protein IDs	Protein names	Gene names
B1MAG6	Probable peptidase	MAB_2156
B1MAH0	Putative lipoprotein LppK	MAB_2160c
B1MAH1	Hypothetical low molecular weight antigen Mtb12	MAB_2161c
B1MAH2	Proteasome-associated ATPase	mpa
B1MAI1	Prokaryotic ubiquitin-like protein Pup	pup
B1MAI3	Proteasome subunit alpha	prcA
B1MAK0	DUF4333 domain-containing protein	MAB_2190
B1MAK3	Putative_PNPOx domain-containing protein	MAB_2193c
B1MAL8	RNA polymerase-binding protein RbpA	rbpA
B1MAN6	Conserved hypothetical transmembrane protein	MAB_2226c
B1MAR2	Uncharacterized protein	MAB_2252
B1MAS5	L-ectoine synthase	ectC
B1MAV6	30S ribosomal protein S1	rpsA
B1MAX2	Usp domain-containing protein	MAB_2312
B1MAY3	50S ribosomal protein L20	rplT
B1MB02	Argininosuccinate synthase	argG
B1MB23	Uncharacterized protein	MAB_2363
B1MB25	Hypothetical MutT/nudix family protein	MAB_2365
B1MB33	Putative mannose-specific lectin	MAB_2373
B1MB54	Uncharacterized protein	MAB_2394
B1MB62	Glycine cleavage system H protein	gcvH
B1MB63	FHA domain-containing protein	MAB_2403
B1MB65	BFN domain-containing protein	MAB_2405
B1MB69	Malate synthase G	glcB
B1MB73	6-phosphogluconate dehydrogenase, decarboxylating	MAB_2413c
B1MB89	Probable NADH dehydrogenase (NDH)	MAB_2429c
B1MB92	Putative short chain dehydrogenase/reductase	MAB_2432c
B1MB96	Alanine and proline-rich secreted protein Apa	MAB_2436
B1MBB7	Uncharacterized protein	MAB_2457c
B1MBC7;B1MNZ7	Cytochrome bc1 complex cytochrome b subunit	MAB_2467
B1MBD0	Catalase-peroxidase	katG
B1MBD3	N-acetyltransferase domain-containing protein	MAB_2473c
B1MBE8	Uncharacterized protein	MAB_2488c
B1MBE9	Uncharacterized protein	MAB_2489
B1MBL0;B1MI28;B1MDW1	Probable fatty acid desaturase	MAB_2550c
B1MBM0	Uncharacterized protein	MAB_2560
B1MBN9	Uncharacterized protein	MAB_2579
B1MBS8	Uncharacterized protein	MAB_2618
B1MBT6	Possible two-component response regulatory protein	MAB_2627c
B1MBU8	Pyruvate kinase	MAB_2639c
B1MBV3	Tryptophan synthase beta chain	trpB
B1MBV4	Indole-3-glycerol phosphate synthase	trpC
B1MBX5	Phosphoribosyl isomerase A	priA
B1MBY8	Uncharacterized protein	MAB_2679
B1MC01	Uncharacterized protein	MAB_2692c
B1MC20	Methylmalonyl-CoA mutase	MAB_2712c
B1MC26	PHB domain-containing protein	MAB_2718c
B1MC30	Enoyl-[acyl-carrier-protein] reductase [NADH]	MAB_2722c
B1MC38	Aconitate hydratase	MAB_2730
B1MC42	Uncharacterized protein	MAB_2734c
B1MC55	Probable conserved ABC transporter, ATP-binding protein	MAB_2747c
B1MC64	Uncharacterized protein	MAB_2756c
B1MC67	Transketolase	MAB_2759
B1MC68	Transaldolase	tal
B1MC71	6-phosphogluconolactonase	pgl
B1MC85	Triosephosphate isomerase	tpiA
B1MC86	Phosphoglycerate kinase	pgk
B1MC87	Glyceraldehyde-3-phosphate dehydrogenase	MAB_2779c
B1MC93	Uncharacterized protein	MAB_2785
B1MC94	Uncharacterized protein	MAB_2786
B1MCB4	Lipoprotein LprG (27 kDa lipoprotein)	MAB_2806
B1MCC8	S-adenosylmethionine synthase	metK
B1MCD0	DNA-directed RNA polymerase subunit omega	rpoZ
B1MCD2	Putative integration host factor (MihF)	MAB_2824c
B1MCE2	2-heptyl-1-hydroxyquinolin-4(1H)-one methyltransferase	htm
B1MCE5	Elongation factor P	efp
B1MCG8	Uncharacterized protein	MAB_2860c
B1MCI2	Probable peptidyl-prolyl cis-trans isomerase	MAB_2874
B1MCJ6	Probable transcriptional regulatory protein MAB_2888c	MAB_2888c
B1MCK0	Pyridoxal 5-phosphate synthase subunit PdxS	pdxS
B1MCU1	Putative chlorite dismutase	MAB_2984c
B1MCW0	Deoxyuridine 5-triphosphate nucleotidohydrolase	dut
B1MCW2	Uncharacterized protein	MAB_3005c
B1MCW5	Probable polyphosphate glucokinase PpgK	MAB_3008
B1MCW6	RNA polymerase sigma factor SigA	sigA
B1MCY3	Uncharacterized protein	MAB_3026c
B1MCY6	Iron-dependent repressor IdeR	MAB_3029
B1MCZ2	Uncharacterized protein	MAB_3035
B1MD03	Uncharacterized protein	MAB_3046
B1MD20	LEH domain-containing protein	MAB_3063
B1MD24	Uncharacterized protein	MAB_3067c
B1MD34	Uncharacterized protein	MAB_3077c
B1MD37	Putative antibiotic biosynthesis monooxygenase	MAB_3080
B1MD54	Probable transmembrane carbonic anhydrase	MAB_3098
B1MD56	Alanine dehydrogenase	MAB_3100
B1MD62	Polyribonucleotide nucleotidyltransferase	pnp
B1MD64	30S ribosomal protein S15	rpsO
B1MD86	Ribosome-binding factor A	rbfA
B1MD87	Translation initiation factor IF-2	infB
B1MD89	Flavohemoprotein	MAB_3133c
B1MDE3	Ribosome-recycling factor	frr
B1MDF1	Elongation factor Ts	tsf
B1MDF2	30S ribosomal protein S2	rpsB
B1MDH2	CsbD domain-containing protein	MAB_3217
B1MDH7	Beta sliding clamp	dnaN
B1MDI5	RNA-binding protein KhpA	khpA
B1MDI6	30S ribosomal protein S16	rpsP
B1MDJ4	Signal recognition particle protein	ffh
B1MDJ6	Probable nitrogen regulatory protein P-II	MAB_3239c
B1MDL5	Uncharacterized protein	MAB_3258c
B1MDM4	Pyruvate carboxylase	MAB_3267c
B1MDP9	DNA-binding protein HU homolog	MAB_3292c
B1MDR0	3-isopropylmalate dehydrogenase	leuB
B1MDR1	D-3-phosphoglycerate dehydrogenase	MAB_3304c
B1MDS8	Ketol-acid reductoisomerase (NADP(+))	ilvC
B1MDU8	Glutamyl-tRNA(Gln) amidotransferase subunit A	gatA
B1MDV7	Putative enoyl-CoA hydratase/isomerase	MAB_3350
B1MDW9	Electron transfer flavoprotein alpha-subunit FixB	MAB_3362c
B1MDX0	Electron transfer flavoprotein beta-subunit FixA	MAB_3363c
B1ME10	Uncharacterized protein	MAB_3403c
B1ME45	DNA gyrase subunit B	gyrB
B1ME58	DNA gyrase subunit A	gyrA
B1ME62	Cell wall synthesis protein CwsA	cwsA
B1ME63	Peptidyl-prolyl cis-trans isomerase	MAB_0025
B1ME75	Possible serine/threonine phosphatase Ppp	MAB_0037c
B1ME77	FHA domain-containing protein	MAB_0039c
B1MEA1	Probable acyl-CoA dehydrogenase (FadE)	MAB_0065c
B1MEE4	Uncharacterized protein	MAB_0108c
B1MEE7	Uncharacterized protein	MAB_0111c
B1MEF1	HTH cro/C1-type domain-containing protein	MAB_0115c
B1MEF4	Superoxide dismutase	MAB_0118c
B1MEG2	Ferritin	MAB_0126c
B1MEG3	Ferritin	MAB_0127c
B1MEI3	Uncharacterized protein	MAB_0147c
B1MEI4	PPE family protein	MAB_0148c
B1MEI5	PE domain-containing protein	MAB_0149c
B1MEI8	Putative ankyrin-like protein	MAB_0152
B1MEL2;B1MEL1	Antigen 85-A	MAB_0176
B1MEL3	Antigen 85-A/B/C	MAB_0177
B1MEL5	Probable fatty-acid-CoA ligase FadD	MAB_0179
B1MEL6	Polyketide synthase PKS13	MAB_0180
B1MEL7	Propionyl-CoA carboxylase, beta subunit (PccB)	MAB_0181
B1MEM7	Putative short chain dehydrogenase/reductase	MAB_0191c
B1MEP0	Bacterial proteasome activator	MAB_0204c
B1MET7	18 kDa antigen (HSP 16.7)	MAB_3467c
B1MEV7	Probable acyl-CoA dehydrogenase	MAB_3487
B1MEW0	Uncharacterized protein	MAB_3490c
B1MEW5	MHB domain-containing protein	MAB_3495
B1MEW6	Uncharacterized protein	MAB_3496
B1MEX7;B1MEX4;B1MEX3	Putative ABC transporter, ATP-binding protein	MAB_3507
B1MEY2	Putative glutaredoxin-like protein	MAB_3512
B1MEZ8	Uncharacterized protein	MAB_3528c
B1MF20	Uncharacterized protein	MAB_3550c
B1MF64	Adenosylhomocysteinase	ahcY
B1MF72	Probable phosphomannomutase	MAB_3603c
B1MF86	Probable acyl-CoA dehydrogenase FadE	MAB_3618c
B1MF94	Biotin--[biotin carboxyl-carrier protein] ligase	MAB_3626c
B1MF99	Probable propionyl-CoA carboxylase beta chain 5 AccD5	MAB_3631
B1MFA0	Uncharacterized protein	MAB_3632
B1MFB1	Biotin carboxylase	MAB_3643
B1MFB4	L-lysine 6-transaminase	MAB_3646c
B1MFB6	DUF1338 domain-containing protein	MAB_3648
B1MFB7	Aldehyde dehydrogenase (NAD(+))	MAB_3649
B1MFG7	Uncharacterized protein	MAB_0267
B1MFL6	Uncharacterized protein	MAB_0317
B1MFL7	MurNAc-LAA domain-containing protein	MAB_0318c
B1MFL8	Nucleoid-associated protein MAB_0319	MAB_0319
B1MFN6	2-isopropylmalate synthase	leuA
B1MFP2	Aspartokinase	MAB_0343
B1MFQ2	PknH_C domain-containing protein	MAB_0353
B1MFR7;Q99N15;A2AFQ2	Short-chain dehydrogenase/reductas	MAB_0368
B1MFW1	Uncharacterized protein	MAB_0412
B1MFW2	Putative endoribonuclease	MAB_0413
B1MFW5	Putative Crp/Fnr-family transriptional regulator	MAB_0416c
B1MFX4	Acetyl-coenzyme A synthetase	acsA
B1MFZ4	Uncharacterized protein	MAB_3665
B1MG02	Probable succinate dehydrogenase (Cytochrome b-556 subunit) SdhC	MAB_3673
B1MG03	Probable succinate dehydrogenase, hydrophobic membrane anchor protein SdhD	MAB_3674
B1MG04	Succinate dehydrogenase flavoprotein subunit	MAB_3675
B1MG15	Isocitrate dehydrogenase [NADP]	MAB_3686c
B1MG49	Putative inosine-5-monophosphate dehydrognase GuaB3	MAB_3720c
B1MG50	Inosine-5-monophosphate dehydrogenase	guaB
B1MG60	Chaperonin GroEL	groEL
B1MG61	Co-chaperonin GroES	groES
B1MG80	30S ribosomal protein S9	rpsI
B1MG81	50S ribosomal protein L13	rplM
B1MG82	ESAT-6-like protein	MAB_3753c
B1MG83	ESAT-6-like protein	MAB_3754c
B1MG99	DNA-directed RNA polymerase subunit alpha	rpoA
B1MGA0	30S ribosomal protein S4	rpsD
B1MGA1	30S ribosomal protein S11	rpsK
B1MGA2	30S ribosomal protein S13	rpsM
B1MGA4	Translation initiation factor IF-1	infA
B1MGB3	Adenylate kinase	adk
B1MGC3	50S ribosomal protein L15	rplO
B1MGC4	50S ribosomal protein L30	rpmD
B1MGC5	30S ribosomal protein S5	rpsE
B1MGC7	50S ribosomal protein L6	rplF
B1MGD1	Uncharacterized protein	MAB_3801c
B1MGD5	50S ribosomal protein L5	rplE
B1MGD6	50S ribosomal protein L24	rplX
B1MGD7	50S ribosomal protein L14	rplN
B1MGE1	30S ribosomal protein S17	rpsQ
B1MGE2	50S ribosomal protein L29	rpmC
B1MGE4	30S ribosomal protein S3	rpsC
B1MGE5	50S ribosomal protein L22	rplV
B1MGE6	30S ribosomal protein S19	rpsS
B1MGE7	50S ribosomal protein L2	rplB
B1MGE8	50S ribosomal protein L23	rplW
B1MGE9	50S ribosomal protein L4	rplD
B1MGF0	50S ribosomal protein L3	rplC
B1MGF1	30S ribosomal protein S10	rpsJ
B1MGG7	Putative ferredoxin reductase	MAB_3838c
B1MGH7	Elongation factor Tu	tuf
B1MGH8	Elongation factor G	fusA
B1MGH9	30S ribosomal protein S7	rpsG
B1MGI0	30S ribosomal protein S12	rpsL
B1MGQ2	Probable cold shock protein A (CspA)	MAB_0487
B1MGQ4	DNA topoisomerase 1	topA
B1MGT3	Inorganic pyrophosphatase	ppa
B1MGT9	Probable conserved lipoprotein LpqG	MAB_0524c
B1MGW0	Protein lsr2	MAB_0545
B1MGW1	Probable ATP-dependent Clp protease ATP-binding subunit	MAB_0546
B1MGW8	ABM domain-containing protein	MAB_0553c
B1MGY1	Putative lipoprotein lpqE	MAB_0567c
B1MGY2	Putative CarD-like transcriptional regulator	MAB_0568
B1MGZ6	Uncharacterized protein	MAB_0582c
B1MGZ8	Acyl-CoA_dh_2 domain-containing protein	MAB_0584
B1MH14	Probable acetyl-CoA acetyltransferase FadA	MAB_0600
B1MH22	Probable short-chain dehydrogenase/reductase	MAB_0608
B1MH27	Putative cytochrome P450	MAB_0613
B1MH35	Enoyl-CoA hydratase 2	MAB_0621c
B1MH61	DNA-directed RNA polymerase subunit beta	rpoC
B1MH62	DNA-directed RNA polymerase subunit beta	rpoB
B1MH64	Possible ribonucleotide ABC transporter,ATP-binding	MAB_3871c
B1MH69	50S ribosomal protein L7/L12	rplL
B1MH70	50S ribosomal protein L10	rplJ
B1MH85	50S ribosomal protein L1	rplA
B1MH86	50S ribosomal protein L11	rplK
B1MH87	Transcription termination/antitermination protein NusG	nusG
B1MH88	Protein translocase subunit SecE	secE
B1MH90	Enoyl-CoA hydratase 2	MAB_3897c
B1MH91	UPF0336 protein MAB_3898c	MAB_3898c
B1MH92	50S ribosomal protein L33 2	rpmG2
B1MHA5	UPF0234 protein MAB_3912	MAB_3912
B1MHD5	N-acetyltransferase domain-containing protein	MAB_3942
B1MHH6	Uncharacterized protein	MAB_3983c
B1MHJ2	MHB domain-containing protein	MAB_3999
B1MHP2	2,3-bisphosphoglycerate-dependent phosphoglycerate mutase	gpmA
B1MHQ9	Uncharacterized protein	MAB_4067
B1MHS6	Chaperonin GroEL	groEL
B1MHU3	Hypothetical heavy metal transport/detoxification protein	MAB_0667
B1MHV1	Hypothetical HIT-like (Histidine triad) protein	MAB_0676c
B1MHV7	Phosphoribosylamine--glycine ligase	purD
B1MHX2	Phosphoribosylformylglycinamidine synthase subunit PurS	purS
B1MHX3	Phosphoribosylformylglycinamidine synthase subunit PurQ	purQ
B1MHZ2	NAD-dependent epimerase/dehydratase	MAB_0718c
B1MI03	Uncharacterized protein	MAB_0729c
B1MI06	Peroxynitrite isomerase	MAB_0732c
B1MI13	Uncharacterized protein	MAB_0739c
B1MI42	AB hydrolase-1 domain-containing protein	MAB_0768
B1MIC2	Probable acyl-coa thiolase FadA	MAB_0850
B1MIC3	3-hydroxyacyl-CoA dehydrogenase	MAB_0851
B1MID5	Heparin-binding hemagglutinin (Adhesin)	MAB_4083c
B1MIE0	Possible mycolic acid synthase UmaA1	MAB_4088c
B1MIE7	Isocitrate lyase	MAB_4095c
B1MIF1	Phenyloxazoline synthase MbtB	MAB_4099c
B1MIF2	MbtH-like protein	MAB_4100c
B1MIG0	Methyltransferase MtfB	MAB_4108c
B1MIG3	Putative epimerase/dehydratase	MAB_4111c
B1MIG5	Glucose-1-phosphate thymidylyltransferase	MAB_4113
B1MIG6	Uncharacterized protein	MAB_4114
B1MIG8	Putative membrane protein, MmpL	MAB_4116c
B1MIH9	Dihydrolipoyl dehydrogenase	MAB_4127c
B1MIJ6	Uncharacterized protein	MAB_4144
B1MIK8	Putative short chain dehydrogenase/reductase	MAB_4156c
B1MIN6	Superoxide dismutase [Cu-Zn]	MAB_4184c
B1MIN7	Putative tuberculin related peptide	MAB_4185c
B1MIQ5	Putative aldehyde dehydrogenase	MAB_4203
B1MIQ6	Amine oxidase	MAB_4204
B1MIQ7	Uncharacterized protein	MAB_4205
B1MIQ9	4-aminobutyrate aminotransferase (GabT)	MAB_4207
B1MIR0	Putative succinate-semialdehyde dehydrogenase	MAB_4208
B1MIR5	Probable lipoprotein aminopeptidase LpqL	MAB_4213c
B1MIV4	Uncharacterized protein	MAB_4252c
B1MIV5	Uncharacterized protein	MAB_4253
B1MIV6	Fructose-bisphosphate aldolase	MAB_4254c
B1MIW7	Chaperone protein ClpB	clpB
B1MIX4	Protein GrpE	grpE
B1MIX5	Chaperone protein DnaK	dnaK
B1MIY6	Uncharacterized protein	MAB_4284c
B1MJ01	Uncharacterized protein	MAB_0863
B1MJ10	Probable cold shock-like protein B CspB	MAB_0872
B1MJ17	Putative HTH-type transcriptional regulator MarR	MAB_0879
B1MJ64	Phosphoserine aminotransferase	serC
B1MJ67	Putative glyoxalase/bleomycin resistance protein	MAB_0931c
B1MJ75	Probable polyketide synthase	MAB_0939
B1MJ80	Citrate synthase	MAB_0944
B1MJ90	Peptidyl-prolyl cis-trans isomerase	MAB_0954
B1MJA8	Putative aldehyde dehydrogenase	MAB_0972
B1MJB0	Uncharacterized protein	MAB_0974
B1MJC7	Probable arsenate reductase (ArsC)	MAB_0992
B1MJD7	Uncharacterized protein	MAB_1003c
B1MJG0	DUF1942 domain-containing protein	MAB_1026c
B1MJI6	Uncharacterized protein	MAB_1052c
B1MJJ0	Succinate--CoA ligase [ADP-forming] subunit beta	sucC
B1MJJ1	Succinate--CoA ligase [ADP-forming] subunit alpha	sucD
B1MJQ2	Putative hydrolase, alpha/beta fold	MAB_4337
B1MJX1	Alkyl hydroperoxide reductase C	MAB_4408c
B1MJY3	Uncharacterized protein	MAB_4420
B1MJY5	Putative succinate dehydrogenase, flavoprotein subunit	MAB_4422
B1MJY6	Putative succinate dehydrogenase, iron-sulfur subunit	MAB_4423
B1MK00	Probable acyl-CoA dehydrogenase FadE	MAB_4437
B1MK05	Probable acetyl-CoA acyltransferase	MAB_4442c
B1MK06	Probable 3-oxoacyl-[acyl-carrier protein] reductase	MAB_4443
B1MK36	Uncharacterized protein	MAB_4474
B1MK64	Phosphoenolpyruvate carboxykinase [GTP]	pckG
B1MK70	Putative membrane protein, MmpL	MAB_4508
B1MK77	Putative molybdopterin biosynthesis protein	MAB_1079
B1MK80	Large-conductance mechanosensitive channel	mscL
B1MK92	PAPS_reduct domain-containing protein	MAB_1095
B1MK96	Uncharacterized protein	MAB_1099c
B1MKD9	50S ribosomal protein L25	rplY
B1MKE3	Ribose-phosphate pyrophosphokinase	prs
B1MKF8	Uncharacterized protein	MAB_1162c
B1MKG1	Enolase	eno
B1MKH4	Uncharacterized protein	MAB_1178c
B1MKH5	Uncharacterized protein	MAB_1179c
B1MKH6	Uncharacterized protein	MAB_1180c
B1MKI1	Probable enoyl-CoA hydratase	MAB_1185c
B1MKI8	Probable acyl-CoA thiolase	MAB_1192c
B1MKJ7	Transcription elongation factor GreA	greA
B1MKN2	Serine hydroxymethyltransferase	glyA
B1MKN3	Possible acyl-[acyl-carrier protein] desaturase DesA2	MAB_1237
B1MKN7	CsbD domain-containing protein	MAB_1241c
B1MKP6	Fumarate hydratase class II	fumC
B1MKS9	Uncharacterized protein	MAB_1283c
B1MKT6	Thiol peroxidase	tpx
B1MKX2	Probable O-methyltransferase	MAB_4548
B1ML11	Putative S-adenosyl-L-methionine-dependent methyltransferase MAB_4587c	MAB_4587c
B1ML28	Putative short-chain dehydrogenase/reductase	MAB_4604c
B1ML32	3-oxoacyl-[acyl-carrier-protein] synthase 1 KasA	MAB_4608
B1ML36	NTP_transf_9 domain-containing protein	MAB_4612
B1ML81	Putative short-chain dehydrogenase/reductase	MAB_4657c
B1MLC5	Uncharacterized protein	MAB_4702c
B1MLF9	Uncharacterized protein	MAB_1298c
B1MLG8	Putative pterin-4-alpha-carbinolamine dehydratase	MAB_1307c
B1MLI8	Ferredoxin	MAB_1327
B1MLJ1	L-glutamate gamma-semialdehyde dehydrogenase	MAB_1330
B1MLJ6	2,3,4,5-tetrahydropyridine-2,6-dicarboxylate N-succinyltransferase	dapD
B1MLL1	Uncharacterized protein	MAB_1350
B1MLM0	Putative O-methyltransferase MAB_1361c	MAB_1361c
B1MLM3	Probable serine protease HtrA	MAB_1364
B1MLP3	Probable malate dehydrogenase	MAB_1384
B1MLQ2	Multifunctional 2-oxoglutarate metabolism enzyme	MAB_1393c
B1MLU4	Homoserine dehydrogenase	MAB_1435
B1MLU5	Threonine synthase	MAB_1436
B1MLU7	Transcription termination factor Rho	rho
B1MLV0	50S ribosomal protein L31	rpmE
B1MLV8	ATP synthase subunit b	atpF
B1MLV9	ATP synthase subunit b-delta	atpFH
B1MLW0	ATP synthase subunit alpha	atpA
B1MLW1	ATP synthase gamma chain	atpG
B1MLW2	ATP synthase subunit beta	atpD
B1MLX1	VOC domain-containing protein	MAB_1462c
B1MLX2	Probable acetyl-CoA acetyltransferase FadA	MAB_1463
B1MLX4	Thioredoxin domain-containing protein	MAB_1465
B1MLY8	Possible thiamineS	MAB_1479
B1MMH9	50S ribosomal protein L9	rplI
B1MMI0	30S ribosomal protein S18	rpsR.1
B1MMI1	Single-stranded DNA-binding protein	MAB_4898c
B1MMI2	30S ribosomal protein S6	rpsF
B1MMK7	Uncharacterized protein	MAB_4924
B1MMM3	Thioredoxin reductase	MAB_4940
B1MMM4	Thioredoxin	MAB_4941
B1MMN0	Enoyl-CoA hydratase 2	MAB_1506c
B1MMN6	Enoyl-CoA hydratase 2	MAB_1512
B1MMQ7	DUF853 domain-containing protein	MAB_1534
B1MMQ9	Putative transcriptional regulator, TetR family	MAB_1536
B1MMR6	DUF732 domain-containing protein	MAB_1543
B1MMT3	Energy-dependent translational throttle protein EttA	ettA
B1MMT4	Glutamate dehydrogenase	MAB_1561
B1MMU2	Uncharacterized protein	MAB_1569
B1MMV0	Uncharacterized protein	MAB_1577c
B1MMV3	Trigger factor	tig
B1MMV4	ATP-dependent Clp protease proteolytic subunit	clpP
B1MMV9	Uncharacterized protein	MAB_1586c
B1MMW7	Probable ferredoxin oxidoreductase, alpha subunit	MAB_1594
B1MMX5	Uncharacterized protein	MAB_1602
B1MMY0	Possible ribonuclease E Rne	MAB_1607
B1MMY3	50S ribosomal protein L21	rplU
B1MMY7	Uncharacterized protein	MAB_1614
B1MN07	30S ribosomal protein S20	rpsT
B1MN30	Uncharacterized protein	MAB_1657c
B1MN39	Chaperone protein DnaJ	dnaJ
B1MN75	Glycine--tRNA ligase	glyQS
B1MN94	R3H domain-containing protein	MAB_4952c
B1MNF3	Uncharacterized protein	MAB_1769
B1MNQ8	Probable propionyl-CoA carboxylase beta chain 6	MAB_1876c
B1MNQ9	3-oxoacyl-[acyl-carrier-protein] synthase 1 KasA	MAB_1877c
B1MNR0	Acyl carrier protein	acpP
B1MNR6	Pyruvate dehydrogenase E1 component	MAB_1884c
B1MNT6	zf-RING_7 domain-containing protein	MAB_1904
B1MNU7	Probable fatty-acid-coa ligase FadD	MAB_1915
B1MNV7	MHB domain-containing protein	MAB_1925
B1MNX6	Dihydrolipoamide acetyltransferase component of pyruvate dehydrogenase complex	MAB_1945c
B1MNX9	Probable cytosol aminopeptidase	pepA
B1MNY1	Branched-chain-amino-acid aminotransferase	MAB_1950
B1MNY8	Fe-S_biosyn domain-containing protein	MAB_1957
B1MNZ0	Probable adenosine kinase CbhK	MAB_1959
B1MNZ8	Cytochrome bc1 complex Rieske iron-sulfur subunit	MAB_1967c
B1MP00	Probable cytochrome c oxidase subunit 3	MAB_1969c
B1MP05	Putative secreted protein	MAB_1974
B1MP09	Probable long-chain-fatty-acid--CoA ligase FadD	MAB_1978c
B1MP12	Uncharacterized protein	MAB_1981
B1MP15	Probable 1-acylglycerol-3-phosphate O-acyltransferase	MAB_1984
B1MP40	Cell division protein FtsZ	ftsZ
B1MP48	Cell wall synthesis protein Wag31	MAB_2017
B1MPD3	Uncharacterized protein	MAB_2103
